# Supplementary material for: Chlorido{N 2,N 6-dibenzyl-N 2,N 6-bis­[(diphenyl­phosphan­yl)meth­yl]pyridine-2,6-diamine}­methyl­platinum(II)
Source: Acta Crystallogr Sect E Struct Rep Online. 2010 Sep 30;66(Pt 10):m1341–2. doi: 10.1107/S1600536810038134 (PMC2983250; doi:10.1107/S1600536810038134)
Supplement: Supplementary file 1 [file e-66-m1341-sup1.cif]

##############################################################################
###                                                                        ###
###        Electronic paper (Acta Crystallographica Section E)             ###
###                                                                        ###
##############################################################################
#                                                                            #
# This CIF contains the data in a paper accepted for publication in Acta     #
# Crystallographica Section E. It conforms to the requirements of Notes      #
# for Authors for Section E, and has been peer reviewed under the auspices   #
# of the IUCr Commission on Journals.                                        #
#                                                                            #
# Full details of the Crystallographic Information File format               #
# are given in the paper "The Crystallographic Information File (CIF):       #
# a New Standard Archive File for Crystallography" by S. R. Hall, F. H.      #
# Allen and I. D. Brown [Acta Cryst. (1991), A47, 655-685].                  #
#                                                                            #
# The current version of the core CIF dictionary is obtainable from          #
# ftp://ftp.iucr.org/pub/cif_core.dic. The current version number is 2.4.    #
#                                                                            #
# Software is freely available for graphical display of the structure(s) in  #
# this CIF.  For information consult the CIF home page http://www.iucr.org/  #
# cif/home.html                                                              #
#                                                                            #
# This file may be used for bona fide research purposes within the           #
# scientific community so long as proper attribution is given to the journal # 
# article from which it was obtained.                                        #
#                                                                            #
##############################################################################
                                             
data_I
_audit_creation_method     SHELXL97
_chemical_name_systematic
;
Chlorido{<i>N</i>^2^,<i>N</i>^6^-dibenzyl-<i>N</i>^2^,<i>N</i>^6^-\
bis[(diphenylphosphanyl)methyl]pyridine-2,6-diamine}methylplatinum(II)
;
_chemical_name_common     ?
_chemical_formula_moiety     'C46 H44 Cl N3 P2 Pt'
_chemical_formula_sum     'C46 H44 Cl N3 P2 Pt'
_chemical_formula_iupac     '[Pt (C H3) Cl (C45 H41 N3 P2)]'
_chemical_formula_weight     931.32
_chemical_melting_point     ?
_symmetry_cell_setting     orthorhombic
_symmetry_space_group_name_H-M     'P 21 21 21'
_symmetry_space_group_name_Hall     'P 2ac 2ab'
loop_
    _symmetry_equiv_pos_as_xyz
    'x, y, z'
    '-x+1/2, -y, z+1/2'
    '-x, y+1/2, -z+1/2'
    'x+1/2, -y+1/2, -z'
_cell_length_a     15.3515(9)
_cell_length_b     15.9294(10)
_cell_length_c     16.5197(10)
_cell_angle_alpha     90.00
_cell_angle_beta     90.00
_cell_angle_gamma     90.00
_cell_volume     4039.7(4)
_cell_formula_units_Z     4
_cell_measurement_reflns_used     ?
_cell_measurement_theta_min     ?
_cell_measurement_theta_max     ?
_cell_measurement_temperature     293(2)
_exptl_crystal_description     block
_exptl_crystal_colour     colorless
_exptl_crystal_size_max     0.32
_exptl_crystal_size_mid     0.24
_exptl_crystal_size_min     0.16
_exptl_crystal_density_diffrn     1.531
_exptl_crystal_density_meas     ?
_exptl_crystal_density_method     'not measured'
_exptl_crystal_F_000     1864
_exptl_absorpt_coefficient_mu     3.655
_exptl_absorpt_correction_type     multi-scan
_exptl_absorpt_process_details     '(SADABS; Bruker, 2007)'
_exptl_absorpt_correction_T_min     0.640173
_exptl_absorpt_correction_T_max     1.000000
_exptl_special_details
;
;
_diffrn_ambient_temperature     293(2)
_diffrn_radiation_type     MoK\a
_diffrn_radiation_wavelength     0.71073
_diffrn_radiation_source     'fine-focus sealed tube'
_diffrn_radiation_monochromator     graphite
_diffrn_measurement_device_type     'Bruker APEXII CCD area-detector'
_diffrn_measurement_method     \w
_diffrn_detector_area_resol_mean     ?
_diffrn_reflns_number     21886
_diffrn_reflns_av_R_equivalents     0.0292
_diffrn_reflns_av_sigmaI/netI     0.0489
_diffrn_reflns_theta_min     1.78
_diffrn_reflns_theta_max     25.03
_diffrn_reflns_theta_full     25.03
_diffrn_measured_fraction_theta_max     1.000
_diffrn_measured_fraction_theta_full     1.000
_diffrn_reflns_limit_h_min     -15
_diffrn_reflns_limit_h_max     18
_diffrn_reflns_limit_k_min     -18
_diffrn_reflns_limit_k_max     18
_diffrn_reflns_limit_l_min     -17
_diffrn_reflns_limit_l_max     19
_diffrn_standards_number     ?
_diffrn_standards_interval_count     ?
_diffrn_standards_interval_time     ?
_diffrn_standards_decay_%     ?
_refine_special_details
;
 Refinement of F^2^ against ALL reflections.  The weighted R-factor wR and
 goodness of fit S are based on F^2^, conventional R-factors R are based
 on F, with F set to zero for negative F^2^. The threshold expression of
 F^2^ > 2sigma(F^2^) is used only for calculating R-factors(gt) etc. and is
 not relevant to the choice of reflections for refinement.  R-factors based
 on F^2^ are statistically about twice as large as those based on F, and R-
 factors based on ALL data will be even larger.
;
_reflns_number_total     7108
_reflns_number_gt     6498
_reflns_threshold_expression     I>2\s(I)
_refine_ls_structure_factor_coef     Fsqd
_refine_ls_matrix_type     full
_refine_ls_R_factor_all     0.0289
_refine_ls_R_factor_gt     0.0235
_refine_ls_wR_factor_gt     0.0485
_refine_ls_wR_factor_ref     0.0500
_refine_ls_goodness_of_fit_ref     0.968
_refine_ls_restrained_S_all     0.968
_refine_ls_number_reflns     7108
_refine_ls_number_parameters     479
_refine_ls_number_restraints     0
_refine_ls_hydrogen_treatment     constr
_refine_ls_weighting_scheme     calc
_refine_ls_weighting_details
                       'calc w=1/[\s^2^(Fo^2^)+(0.0000P)^2^] P=(Fo^2^+2Fc^2^)/3'
_atom_sites_solution_hydrogens     geom
_atom_sites_solution_primary     direct
_atom_sites_solution_secondary     difmap
_refine_ls_shift/su_max     0.003
_refine_ls_shift/su_mean     0.000
_refine_diff_density_max     0.737
_refine_diff_density_min     -0.383
_refine_ls_extinction_method     none
_refine_ls_extinction_coef     ?
_refine_ls_abs_structure_details     'Flack (1983), <b>3125 Friedel pairs</b>'
_refine_ls_abs_structure_Flack     -0.010(4)
loop_
    _atom_type_symbol
    _atom_type_description
    _atom_type_scat_dispersion_real
    _atom_type_scat_dispersion_imag
    _atom_type_scat_source
    'C' 'C' 0.0033 0.0016
                         'International Tables Vol C Tables 4.2.6.8 and 6.1.1.4'
    'H' 'H' 0.0000 0.0000
                         'International Tables Vol C Tables 4.2.6.8 and 6.1.1.4'
    'N' 'N' 0.0061 0.0033
                         'International Tables Vol C Tables 4.2.6.8 and 6.1.1.4'
    'P' 'P' 0.1023 0.0942
                         'International Tables Vol C Tables 4.2.6.8 and 6.1.1.4'
    'Cl' 'Cl' 0.1484 0.1585
                         'International Tables Vol C Tables 4.2.6.8 and 6.1.1.4'
    'Pt' 'Pt' -1.7033 8.3905
                         'International Tables Vol C Tables 4.2.6.8 and 6.1.1.4'
_computing_data_collection     '<i>APEX2</i> (Bruker, 2007)'
_computing_cell_refinement     '<i>APEX2</i> and <i>SAINT</i> (Bruker, 2007)'
_computing_data_reduction     '<i>SAINT</i> (Bruker, 2007)'
_computing_structure_solution     'SHELXS97 (Sheldrick, 2008)'
_computing_structure_refinement     'SHELXL97 (Sheldrick, 2008)'
_computing_molecular_graphics     'SHELXTL (Sheldrick, 2008)'
_computing_publication_material
                             'SHELXTL (Sheldrick, 2008) and PLATON (Spek, 2009)'
loop_
    _atom_site_type_symbol
    _atom_site_label
    _atom_site_fract_x
    _atom_site_fract_y
    _atom_site_fract_z
    _atom_site_U_iso_or_equiv
    _atom_site_adp_type
    _atom_site_calc_flag
    _atom_site_refinement_flags
    _atom_site_occupancy
    _atom_site_disorder_assembly
    _atom_site_disorder_group
    Pt Pt1 0.442088(10) 0.536151(10) 0.964197(10) 0.03462(5) Uani d . 1 . .
    Cl Cl1 0.33715(9) 0.50166(8) 1.06371(8) 0.0633(4) Uani d . 1 . .
    P P1 0.54103(7) 0.57645(7) 0.87509(7) 0.0328(3) Uani d . 1 . .
    P P2 0.47428(6) 0.39415(6) 0.96383(8) 0.0344(2) Uani d . 1 . .
    N N1 0.5395(2) 0.4046(2) 1.1248(2) 0.0444(9) Uani d . 1 . .
    N N2 0.62990(18) 0.47138(19) 1.03402(19) 0.0340(7) Uani d . 1 . .
    N N3 0.7081(2) 0.5456(2) 0.93740(19) 0.0386(9) Uani d . 1 . .
    C C1 0.4996(3) 0.5651(2) 0.7722(3) 0.0371(10) Uani d . 1 . .
    C C2 0.4096(3) 0.5615(3) 0.7627(3) 0.0513(13) Uani d . 1 . .
    H H2 0.3739 0.5667 0.8079 0.062 Uiso calc R 1 . .
    C C3 0.3728(3) 0.5505(4) 0.6874(3) 0.0627(15) Uani d . 1 . .
    H H3 0.3125 0.5483 0.6821 0.075 Uiso calc R 1 . .
    C C4 0.4240(4) 0.5428(4) 0.6211(3) 0.0686(14) Uani d . 1 . .
    H H4 0.3990 0.5348 0.5704 0.082 Uiso calc R 1 . .
    C C5 0.5120(4) 0.5466(4) 0.6290(3) 0.0693(15) Uani d . 1 . .
    H H5 0.5469 0.5418 0.5832 0.083 Uiso calc R 1 . .
    C C6 0.5504(3) 0.5576(3) 0.7034(3) 0.0568(13) Uani d . 1 . .
    H H6 0.6108 0.5600 0.7075 0.068 Uiso calc R 1 . .
    C C7 0.5844(3) 0.6819(2) 0.8848(3) 0.0397(10) Uani d . 1 . .
    C C8 0.6100(3) 0.7296(3) 0.8197(3) 0.0525(12) Uani d . 1 . .
    H H8 0.5969 0.7123 0.7674 0.063 Uiso calc R 1 . .
    C C9 0.6558(4) 0.8044(3) 0.8325(4) 0.0717(17) Uani d . 1 . .
    H H9 0.6739 0.8365 0.7886 0.086 Uiso calc R 1 . .
    C C10 0.6739(4) 0.8304(3) 0.9096(5) 0.0745(18) Uani d . 1 . .
    H H10 0.7040 0.8803 0.9180 0.089 Uiso calc R 1 . .
    C C11 0.6482(3) 0.7836(3) 0.9737(4) 0.0709(16) Uani d . 1 . .
    H H11 0.6613 0.8015 1.0259 0.085 Uiso calc R 1 . .
    C C12 0.6028(3) 0.7101(3) 0.9627(3) 0.0506(11) Uani d . 1 . .
    H H12 0.5844 0.6791 1.0072 0.061 Uiso calc R 1 . .
    C C13 0.6476(2) 0.5207(3) 0.8754(2) 0.0387(10) Uani d . 1 . .
    H H13A 0.6366 0.4610 0.8811 0.046 Uiso calc R 1 . .
    H H13B 0.6751 0.5291 0.8231 0.046 Uiso calc R 1 . .
    C C14 0.7841(3) 0.5946(3) 0.9142(3) 0.0430(11) Uani d . 1 . .
    H H14A 0.7908 0.6408 0.9519 0.052 Uiso calc R 1 . .
    H H14B 0.7742 0.6184 0.8609 0.052 Uiso calc R 1 . .
    C C15 0.8671(3) 0.5450(3) 0.9125(2) 0.0427(10) Uani d . 1 . .
    C C16 0.9462(3) 0.5834(3) 0.9267(3) 0.0582(12) Uani d . 1 . .
    H H16 0.9473 0.6399 0.9408 0.070 Uiso calc R 1 . .
    C C17 1.0234(3) 0.5404(5) 0.9205(3) 0.0762(16) Uani d . 1 . .
    H H17 1.0761 0.5674 0.9303 0.091 Uiso calc R 1 . .
    C C18 1.0216(4) 0.4565(6) 0.8994(4) 0.087(2) Uani d . 1 . .
    H H18 1.0736 0.4269 0.8943 0.104 Uiso calc R 1 . .
    C C19 0.9465(5) 0.4176(4) 0.8865(3) 0.0764(17) Uani d . 1 . .
    H H19 0.9461 0.3608 0.8735 0.092 Uiso calc R 1 . .
    C C20 0.8677(3) 0.4615(4) 0.8924(3) 0.0580(12) Uani d . 1 . .
    H H20 0.8154 0.4337 0.8827 0.070 Uiso calc R 1 . .
    C C21 0.6965(2) 0.5226(2) 1.0174(2) 0.0369(10) Uani d . 1 . .
    C C22 0.7514(3) 0.5538(3) 1.0782(3) 0.0425(11) Uani d . 1 . .
    H H22 0.7995 0.5868 1.0656 0.051 Uiso calc R 1 . .
    C C23 0.7319(3) 0.5341(3) 1.1561(3) 0.0480(11) Uani d . 1 . .
    H H23 0.7677 0.5538 1.1974 0.058 Uiso calc R 1 . .
    C C24 0.6610(3) 0.4863(3) 1.1754(3) 0.0462(12) Uani d . 1 . .
    H H24 0.6466 0.4752 1.2290 0.055 Uiso calc R 1 . .
    C C25 0.6110(3) 0.4545(3) 1.1117(2) 0.0370(9) Uani d . 1 . .
    C C26 0.4923(3) 0.4046(3) 1.2028(3) 0.0496(12) Uani d . 1 . .
    H H26A 0.4324 0.4212 1.1933 0.060 Uiso calc R 1 . .
    H H26B 0.5185 0.4461 1.2382 0.060 Uiso calc R 1 . .
    C C27 0.4930(3) 0.3215(3) 1.2446(3) 0.0458(12) Uani d . 1 . .
    C C28 0.5690(4) 0.2808(3) 1.2634(3) 0.0626(14) Uani d . 1 . .
    H H28 0.6221 0.3046 1.2489 0.075 Uiso calc R 1 . .
    C C29 0.5676(5) 0.2044(4) 1.3036(3) 0.0746(16) Uani d . 1 . .
    H H29 0.6199 0.1774 1.3151 0.089 Uiso calc R 1 . .
    C C30 0.4926(6) 0.1689(4) 1.3263(4) 0.086(2) Uani d . 1 . .
    H H30 0.4927 0.1178 1.3535 0.104 Uiso calc R 1 . .
    C C31 0.4153(5) 0.2087(4) 1.3089(4) 0.090(2) Uani d . 1 . .
    H H31 0.3628 0.1847 1.3249 0.108 Uiso calc R 1 . .
    C C32 0.4153(4) 0.2852(3) 1.2672(3) 0.0660(15) Uani d . 1 . .
    H H32 0.3629 0.3115 1.2548 0.079 Uiso calc R 1 . .
    C C33 0.5016(3) 0.3507(3) 1.0645(3) 0.0434(11) Uani d . 1 . .
    H H33A 0.4486 0.3274 1.0872 0.052 Uiso calc R 1 . .
    H H33B 0.5414 0.3042 1.0561 0.052 Uiso calc R 1 . .
    C C34 0.3790(3) 0.3301(3) 0.9376(3) 0.0412(11) Uani d . 1 . .
    C C35 0.3074(3) 0.3654(3) 0.9016(3) 0.0549(13) Uani d . 1 . .
    H H35 0.3056 0.4232 0.8936 0.066 Uiso calc R 1 . .
    C C36 0.2383(3) 0.3169(4) 0.8772(4) 0.0724(16) Uani d . 1 . .
    H H36 0.1905 0.3414 0.8521 0.087 Uiso calc R 1 . .
    C C37 0.2406(4) 0.2315(4) 0.8903(4) 0.0698(16) Uani d . 1 . .
    H H37 0.1936 0.1984 0.8747 0.084 Uiso calc R 1 . .
    C C38 0.3104(4) 0.1956(3) 0.9257(3) 0.0635(15) Uani d . 1 . .
    H H38 0.3116 0.1379 0.9344 0.076 Uiso calc R 1 . .
    C C39 0.3789(3) 0.2437(3) 0.9485(3) 0.0508(12) Uani d . 1 . .
    H H39 0.4271 0.2182 0.9722 0.061 Uiso calc R 1 . .
    C C40 0.5494(3) 0.3437(2) 0.8929(3) 0.0371(10) Uani d . 1 . .
    C C41 0.5277(3) 0.3486(3) 0.8112(3) 0.0501(12) Uani d . 1 . .
    H H41 0.4761 0.3743 0.7952 0.060 Uiso calc R 1 . .
    C C42 0.5840(4) 0.3148(3) 0.7537(3) 0.0637(15) Uani d . 1 . .
    H H42 0.5696 0.3183 0.6991 0.076 Uiso calc R 1 . .
    C C43 0.6587(4) 0.2773(4) 0.7757(5) 0.0791(19) Uani d . 1 . .
    H H43 0.6955 0.2553 0.7364 0.095 Uiso calc R 1 . .
    C C44 0.6806(4) 0.2714(3) 0.8551(5) 0.0746(18) Uani d . 1 . .
    H H44 0.7323 0.2450 0.8700 0.089 Uiso calc R 1 . .
    C C45 0.6265(3) 0.3044(3) 0.9140(3) 0.0541(13) Uani d . 1 . .
    H H45 0.6420 0.3002 0.9683 0.065 Uiso calc R 1 . .
    C C46 0.3910(2) 0.66327(19) 0.9668(3) 0.0264(8) Uani d . 1 . .
    H H46A 0.4009 0.6874 1.0193 0.040 Uiso calc R 1 . .
    H H46B 0.3296 0.6621 0.9558 0.040 Uiso calc R 1 . .
    H H46C 0.4199 0.6965 0.9264 0.040 Uiso calc R 1 . .
loop_
    _atom_site_aniso_label
    _atom_site_aniso_U_11
    _atom_site_aniso_U_22
    _atom_site_aniso_U_33
    _atom_site_aniso_U_12
    _atom_site_aniso_U_13
    _atom_site_aniso_U_23
    Pt1 0.03517(8) 0.03335(7) 0.03532(8) 0.00224(8) 0.00569(8) 0.00014(9)
    Cl1 0.0630(8) 0.0570(6) 0.0698(9) 0.0094(6) 0.0314(7) 0.0093(6)
    P1 0.0343(7) 0.0330(5) 0.0310(6) -0.0013(4) 0.0000(5) 0.0017(5)
    P2 0.0359(5) 0.0318(5) 0.0354(6) -0.0028(4) 0.0006(6) -0.0013(6)
    N1 0.063(3) 0.044(2) 0.0255(19) -0.0086(18) 0.0047(17) -0.0020(16)
    N2 0.0392(17) 0.0321(16) 0.0306(17) -0.0007(15) -0.0022(16) 0.002(2)
    N3 0.0324(18) 0.046(2) 0.037(2) -0.0084(17) 0.0007(14) 0.0068(18)
    C1 0.048(3) 0.033(2) 0.031(2) -0.0003(19) -0.005(2) 0.0005(18)
    C2 0.047(3) 0.058(3) 0.049(3) -0.001(2) -0.001(2) -0.001(2)
    C3 0.048(3) 0.080(4) 0.060(3) -0.005(3) -0.016(3) -0.011(3)
    C4 0.078(4) 0.084(4) 0.044(3) -0.002(3) -0.016(3) -0.007(3)
    C5 0.080(4) 0.095(4) 0.033(3) -0.006(4) 0.002(3) -0.008(3)
    C6 0.053(3) 0.080(4) 0.037(3) -0.003(3) 0.001(3) 0.002(2)
    C7 0.038(3) 0.033(2) 0.047(3) -0.0015(18) 0.001(2) -0.001(2)
    C8 0.057(3) 0.046(3) 0.054(3) -0.006(2) -0.004(3) 0.008(2)
    C9 0.066(4) 0.047(3) 0.102(5) -0.012(3) 0.002(4) 0.027(3)
    C10 0.063(4) 0.044(3) 0.117(6) -0.016(3) -0.016(4) -0.006(3)
    C11 0.076(4) 0.051(3) 0.085(4) -0.005(3) -0.016(4) -0.017(3)
    C12 0.054(3) 0.042(2) 0.055(3) -0.002(2) -0.002(3) -0.007(3)
    C13 0.040(2) 0.041(3) 0.036(2) -0.0030(19) 0.0029(19) 0.005(2)
    C14 0.039(2) 0.044(3) 0.046(3) -0.005(2) 0.000(2) 0.007(2)
    C15 0.041(2) 0.056(3) 0.032(2) -0.003(2) 0.0002(18) 0.009(2)
    C16 0.048(3) 0.073(3) 0.053(3) -0.013(3) -0.001(3) 0.011(2)
    C17 0.042(3) 0.115(5) 0.072(4) 0.007(4) 0.001(3) 0.018(4)
    C18 0.061(4) 0.135(7) 0.065(4) 0.044(5) 0.016(3) 0.018(5)
    C19 0.096(5) 0.080(4) 0.054(3) 0.035(4) 0.016(4) 0.004(3)
    C20 0.065(3) 0.060(3) 0.049(3) 0.006(3) -0.004(2) 0.002(3)
    C21 0.038(2) 0.029(2) 0.044(3) 0.0050(18) -0.0004(18) -0.0015(19)
    C22 0.040(2) 0.041(3) 0.046(3) -0.0045(19) -0.008(2) -0.004(2)
    C23 0.051(3) 0.046(2) 0.048(3) 0.005(3) -0.015(2) -0.008(3)
    C24 0.062(3) 0.045(3) 0.032(2) 0.004(2) -0.007(2) -0.003(2)
    C25 0.045(2) 0.030(2) 0.035(2) 0.003(2) -0.0004(19) -0.001(2)
    C26 0.062(3) 0.051(3) 0.036(3) -0.002(2) 0.013(2) 0.001(2)
    C27 0.062(3) 0.048(3) 0.027(2) -0.012(2) 0.008(2) 0.002(2)
    C28 0.069(4) 0.065(3) 0.054(3) 0.000(3) 0.008(3) 0.005(3)
    C29 0.104(5) 0.070(4) 0.049(3) 0.013(4) 0.003(4) 0.011(3)
    C30 0.148(7) 0.061(4) 0.051(4) -0.014(4) 0.000(4) 0.019(3)
    C31 0.107(6) 0.079(4) 0.084(5) -0.041(4) 0.015(4) 0.018(4)
    C32 0.070(4) 0.073(4) 0.054(3) -0.014(3) -0.002(3) 0.007(3)
    C33 0.053(3) 0.037(2) 0.040(3) -0.012(2) -0.001(2) 0.004(2)
    C34 0.034(2) 0.048(3) 0.042(3) -0.004(2) 0.008(2) -0.006(2)
    C35 0.043(3) 0.050(3) 0.071(4) -0.003(2) -0.006(3) -0.006(3)
    C36 0.039(3) 0.085(4) 0.094(5) -0.004(3) -0.008(3) -0.014(4)
    C37 0.055(4) 0.078(4) 0.077(4) -0.034(3) 0.008(3) -0.020(3)
    C38 0.070(4) 0.052(3) 0.068(4) -0.022(3) 0.002(3) -0.008(3)
    C39 0.046(3) 0.041(2) 0.066(4) -0.009(2) -0.009(2) 0.001(2)
    C40 0.034(2) 0.034(2) 0.043(3) -0.001(2) 0.000(2) -0.0075(19)
    C41 0.048(3) 0.050(3) 0.052(3) -0.014(2) 0.008(2) -0.010(2)
    C42 0.066(4) 0.070(3) 0.055(3) -0.020(3) 0.016(3) -0.022(3)
    C43 0.066(4) 0.071(4) 0.100(5) -0.009(3) 0.030(4) -0.039(4)
    C44 0.050(3) 0.061(4) 0.112(6) 0.013(3) 0.012(4) -0.019(4)
    C45 0.048(3) 0.049(3) 0.065(3) 0.003(2) -0.001(3) -0.004(3)
    C46 0.0311(19) 0.0184(16) 0.030(2) 0.0069(14) 0.011(2) -0.0014(18)
_geom_special_details
;
 All esds (except the esd in the dihedral angle between two l.s. planes)
 are estimated using the full covariance matrix.  The cell esds are taken
 into account individually in the estimation of esds in distances, angles
 and torsion angles; correlations between esds in cell parameters are only
 used when they are defined by crystal symmetry.  An approximate (isotropic)
 treatment of cell esds is used for estimating esds involving l.s. planes.
;
loop_
    _geom_bond_atom_site_label_1
    _geom_bond_atom_site_label_2
    _geom_bond_site_symmetry_2
    _geom_bond_distance
    _geom_bond_publ_flag
    Pt1 C46 . 2.172(3) y
    Pt1 P1 . 2.2105(11) y
    Pt1 P2 . 2.3153(10) y
    Pt1 Cl1 . 2.3663(12) y
    P1 C7 . 1.814(4) ?
    P1 C1 . 1.824(4) ?
    P1 C13 . 1.862(4) ?
    P2 C40 . 1.830(4) ?
    P2 C34 . 1.836(4) ?
    P2 C33 . 1.850(4) ?
    N1 C25 . 1.373(5) ?
    N1 C33 . 1.438(5) ?
    N1 C26 . 1.478(5) ?
    N2 C21 . 1.336(5) ?
    N2 C25 . 1.343(5) ?
    N3 C21 . 1.383(5) ?
    N3 C13 . 1.439(5) ?
    N3 C14 . 1.455(5) ?
    C1 C6 . 1.384(6) ?
    C1 C2 . 1.390(6) ?
    C2 C3 . 1.378(6) ?
    C2 H2 . 0.9300 ?
    C3 C4 . 1.354(7) ?
    C3 H3 . 0.9300 ?
    C4 C5 . 1.359(7) ?
    C4 H4 . 0.9300 ?
    C5 C6 . 1.374(6) ?
    C5 H5 . 0.9300 ?
    C6 H6 . 0.9300 ?
    C7 C8 . 1.375(6) ?
    C7 C12 . 1.390(7) ?
    C8 C9 . 1.400(7) ?
    C8 H8 . 0.9300 ?
    C9 C10 . 1.368(8) ?
    C9 H9 . 0.9300 ?
    C10 C11 . 1.353(8) ?
    C10 H10 . 0.9300 ?
    C11 C12 . 1.376(6) ?
    C11 H11 . 0.9300 ?
    C12 H12 . 0.9300 ?
    C13 H13A . 0.9700 ?
    C13 H13B . 0.9700 ?
    C14 C15 . 1.499(6) ?
    C14 H14A . 0.9700 ?
    C14 H14B . 0.9700 ?
    C15 C20 . 1.371(7) ?
    C15 C16 . 1.380(6) ?
    C16 C17 . 1.371(7) ?
    C16 H16 . 0.9300 ?
    C17 C18 . 1.382(10) ?
    C17 H17 . 0.9300 ?
    C18 C19 . 1.327(9) ?
    C18 H18 . 0.9300 ?
    C19 C20 . 1.400(7) ?
    C19 H19 . 0.9300 ?
    C20 H20 . 0.9300 ?
    C21 C22 . 1.402(6) ?
    C22 C23 . 1.358(6) ?
    C22 H22 . 0.9300 ?
    C23 C24 . 1.366(6) ?
    C23 H23 . 0.9300 ?
    C24 C25 . 1.397(6) ?
    C24 H24 . 0.9300 ?
    C26 C27 . 1.493(6) ?
    C26 H26A . 0.9700 ?
    C26 H26B . 0.9700 ?
    C27 C28 . 1.370(7) ?
    C27 C32 . 1.377(7) ?
    C28 C29 . 1.386(7) ?
    C28 H28 . 0.9300 ?
    C29 C30 . 1.336(9) ?
    C29 H29 . 0.9300 ?
    C30 C31 . 1.377(9) ?
    C30 H30 . 0.9300 ?
    C31 C32 . 1.400(8) ?
    C31 H31 . 0.9300 ?
    C32 H32 . 0.9300 ?
    C33 H33A . 0.9700 ?
    C33 H33B . 0.9700 ?
    C34 C35 . 1.370(6) ?
    C34 C39 . 1.387(6) ?
    C35 C36 . 1.373(7) ?
    C35 H35 . 0.9300 ?
    C36 C37 . 1.377(8) ?
    C36 H36 . 0.9300 ?
    C37 C38 . 1.349(8) ?
    C37 H37 . 0.9300 ?
    C38 C39 . 1.354(6) ?
    C38 H38 . 0.9300 ?
    C39 H39 . 0.9300 ?
    C40 C45 . 1.384(6) ?
    C40 C41 . 1.392(6) ?
    C41 C42 . 1.393(7) ?
    C41 H41 . 0.9300 ?
    C42 C43 . 1.343(8) ?
    C42 H42 . 0.9300 ?
    C43 C44 . 1.358(8) ?
    C43 H43 . 0.9300 ?
    C44 C45 . 1.384(7) ?
    C44 H44 . 0.9300 ?
    C45 H45 . 0.9300 ?
    C46 H46A . 0.9600 ?
    C46 H46B . 0.9600 ?
    C46 H46C . 0.9600 ?
loop_
    _geom_angle_atom_site_label_1
    _geom_angle_atom_site_label_2
    _geom_angle_atom_site_label_3
    _geom_angle_site_symmetry_1
    _geom_angle_site_symmetry_3
    _geom_angle
    _geom_angle_publ_flag
    C46 Pt1 P1 . . 89.45(10) ?
    C46 Pt1 P2 . . 171.11(9) ?
    P1 Pt1 P2 . . 97.77(4) ?
    C46 Pt1 Cl1 . . 87.54(10) ?
    P1 Pt1 Cl1 . . 176.26(4) ?
    P2 Pt1 Cl1 . . 85.43(4) ?
    C7 P1 C1 . . 107.6(2) ?
    C7 P1 C13 . . 96.84(18) ?
    C1 P1 C13 . . 105.16(19) ?
    C7 P1 Pt1 . . 117.51(15) ?
    C1 P1 Pt1 . . 110.60(15) ?
    C13 P1 Pt1 . . 117.62(13) ?
    C40 P2 C34 . . 96.12(19) ?
    C40 P2 C33 . . 105.6(2) ?
    C34 P2 C33 . . 100.7(2) ?
    C40 P2 Pt1 . . 124.42(14) ?
    C34 P2 Pt1 . . 111.95(14) ?
    C33 P2 Pt1 . . 114.30(15) ?
    C25 N1 C33 . . 124.0(3) ?
    C25 N1 C26 . . 122.0(3) ?
    C33 N1 C26 . . 114.0(4) ?
    C21 N2 C25 . . 119.0(3) ?
    C21 N3 C13 . . 121.6(3) ?
    C21 N3 C14 . . 119.9(3) ?
    C13 N3 C14 . . 118.6(3) ?
    C6 C1 C2 . . 117.7(4) ?
    C6 C1 P1 . . 125.2(4) ?
    C2 C1 P1 . . 117.1(4) ?
    C3 C2 C1 . . 120.9(5) ?
    C3 C2 H2 . . 119.5 ?
    C1 C2 H2 . . 119.5 ?
    C4 C3 C2 . . 120.3(5) ?
    C4 C3 H3 . . 119.9 ?
    C2 C3 H3 . . 119.9 ?
    C3 C4 C5 . . 119.7(5) ?
    C3 C4 H4 . . 120.2 ?
    C5 C4 H4 . . 120.2 ?
    C4 C5 C6 . . 121.3(5) ?
    C4 C5 H5 . . 119.4 ?
    C6 C5 H5 . . 119.4 ?
    C5 C6 C1 . . 120.2(5) ?
    C5 C6 H6 . . 119.9 ?
    C1 C6 H6 . . 119.9 ?
    C8 C7 C12 . . 119.2(4) ?
    C8 C7 P1 . . 123.2(4) ?
    C12 C7 P1 . . 117.1(3) ?
    C7 C8 C9 . . 119.7(5) ?
    C7 C8 H8 . . 120.1 ?
    C9 C8 H8 . . 120.1 ?
    C10 C9 C8 . . 120.0(6) ?
    C10 C9 H9 . . 120.0 ?
    C8 C9 H9 . . 120.0 ?
    C11 C10 C9 . . 120.2(5) ?
    C11 C10 H10 . . 119.9 ?
    C9 C10 H10 . . 119.9 ?
    C10 C11 C12 . . 120.9(6) ?
    C10 C11 H11 . . 119.6 ?
    C12 C11 H11 . . 119.6 ?
    C11 C12 C7 . . 120.0(5) ?
    C11 C12 H12 . . 120.0 ?
    C7 C12 H12 . . 120.0 ?
    N3 C13 P1 . . 115.9(3) ?
    N3 C13 H13A . . 108.3 ?
    P1 C13 H13A . . 108.3 ?
    N3 C13 H13B . . 108.3 ?
    P1 C13 H13B . . 108.3 ?
    H13A C13 H13B . . 107.4 ?
    N3 C14 C15 . . 113.8(3) ?
    N3 C14 H14A . . 108.8 ?
    C15 C14 H14A . . 108.8 ?
    N3 C14 H14B . . 108.8 ?
    C15 C14 H14B . . 108.8 ?
    H14A C14 H14B . . 107.7 ?
    C20 C15 C16 . . 117.7(4) ?
    C20 C15 C14 . . 121.4(4) ?
    C16 C15 C14 . . 120.7(5) ?
    C17 C16 C15 . . 121.8(5) ?
    C17 C16 H16 . . 119.1 ?
    C15 C16 H16 . . 119.1 ?
    C16 C17 C18 . . 119.0(6) ?
    C16 C17 H17 . . 120.5 ?
    C18 C17 H17 . . 120.5 ?
    C19 C18 C17 . . 120.6(6) ?
    C19 C18 H18 . . 119.7 ?
    C17 C18 H18 . . 119.7 ?
    C18 C19 C20 . . 120.5(6) ?
    C18 C19 H19 . . 119.8 ?
    C20 C19 H19 . . 119.8 ?
    C15 C20 C19 . . 120.4(5) ?
    C15 C20 H20 . . 119.8 ?
    C19 C20 H20 . . 119.8 ?
    N2 C21 N3 . . 117.2(4) ?
    N2 C21 C22 . . 121.9(4) ?
    N3 C21 C22 . . 120.8(4) ?
    C23 C22 C21 . . 117.7(4) ?
    C23 C22 H22 . . 121.2 ?
    C21 C22 H22 . . 121.2 ?
    C22 C23 C24 . . 121.7(4) ?
    C22 C23 H23 . . 119.1 ?
    C24 C23 H23 . . 119.1 ?
    C23 C24 C25 . . 117.6(4) ?
    C23 C24 H24 . . 121.2 ?
    C25 C24 H24 . . 121.2 ?
    N2 C25 N1 . . 116.1(3) ?
    N2 C25 C24 . . 121.9(4) ?
    N1 C25 C24 . . 122.0(4) ?
    N1 C26 C27 . . 113.6(4) ?
    N1 C26 H26A . . 108.9 ?
    C27 C26 H26A . . 108.9 ?
    N1 C26 H26B . . 108.9 ?
    C27 C26 H26B . . 108.9 ?
    H26A C26 H26B . . 107.7 ?
    C28 C27 C32 . . 118.6(5) ?
    C28 C27 C26 . . 122.0(5) ?
    C32 C27 C26 . . 119.4(5) ?
    C27 C28 C29 . . 120.7(6) ?
    C27 C28 H28 . . 119.7 ?
    C29 C28 H28 . . 119.7 ?
    C30 C29 C28 . . 121.3(7) ?
    C30 C29 H29 . . 119.3 ?
    C28 C29 H29 . . 119.3 ?
    C29 C30 C31 . . 119.3(6) ?
    C29 C30 H30 . . 120.4 ?
    C31 C30 H30 . . 120.4 ?
    C30 C31 C32 . . 120.2(6) ?
    C30 C31 H31 . . 119.9 ?
    C32 C31 H31 . . 119.9 ?
    C27 C32 C31 . . 119.9(6) ?
    C27 C32 H32 . . 120.0 ?
    C31 C32 H32 . . 120.0 ?
    N1 C33 P2 . . 119.4(3) ?
    N1 C33 H33A . . 107.5 ?
    P2 C33 H33A . . 107.5 ?
    N1 C33 H33B . . 107.5 ?
    P2 C33 H33B . . 107.5 ?
    H33A C33 H33B . . 107.0 ?
    C35 C34 C39 . . 117.6(4) ?
    C35 C34 P2 . . 120.9(3) ?
    C39 C34 P2 . . 121.4(3) ?
    C34 C35 C36 . . 121.0(5) ?
    C34 C35 H35 . . 119.5 ?
    C36 C35 H35 . . 119.5 ?
    C35 C36 C37 . . 119.4(5) ?
    C35 C36 H36 . . 120.3 ?
    C37 C36 H36 . . 120.3 ?
    C38 C37 C36 . . 120.5(5) ?
    C38 C37 H37 . . 119.8 ?
    C36 C37 H37 . . 119.8 ?
    C37 C38 C39 . . 119.8(5) ?
    C37 C38 H38 . . 120.1 ?
    C39 C38 H38 . . 120.1 ?
    C38 C39 C34 . . 121.7(5) ?
    C38 C39 H39 . . 119.1 ?
    C34 C39 H39 . . 119.1 ?
    C45 C40 C41 . . 118.3(4) ?
    C45 C40 P2 . . 125.2(4) ?
    C41 C40 P2 . . 116.5(3) ?
    C40 C41 C42 . . 119.5(5) ?
    C40 C41 H41 . . 120.3 ?
    C42 C41 H41 . . 120.3 ?
    C43 C42 C41 . . 121.1(6) ?
    C43 C42 H42 . . 119.5 ?
    C41 C42 H42 . . 119.5 ?
    C42 C43 C44 . . 120.3(6) ?
    C42 C43 H43 . . 119.8 ?
    C44 C43 H43 . . 119.8 ?
    C43 C44 C45 . . 120.3(6) ?
    C43 C44 H44 . . 119.9 ?
    C45 C44 H44 . . 119.9 ?
    C40 C45 C44 . . 120.5(5) ?
    C40 C45 H45 . . 119.7 ?
    C44 C45 H45 . . 119.7 ?
    Pt1 C46 H46A . . 109.5 ?
    Pt1 C46 H46B . . 109.5 ?
    H46A C46 H46B . . 109.5 ?
    Pt1 C46 H46C . . 109.5 ?
    H46A C46 H46C . . 109.5 ?
    H46B C46 H46C . . 109.5 ?
loop_
    _geom_torsion_atom_site_label_1
    _geom_torsion_atom_site_label_2
    _geom_torsion_atom_site_label_3
    _geom_torsion_atom_site_label_4
    _geom_torsion_site_symmetry_1
    _geom_torsion_site_symmetry_2
    _geom_torsion_site_symmetry_3
    _geom_torsion_site_symmetry_4
    _geom_torsion
    _geom_torsion_publ_flag
    C46 Pt1 P1 C7 . . . . 34.8(2) ?
    P2 Pt1 P1 C7 . . . . -150.40(16) ?
    C46 Pt1 P1 C1 . . . . -89.30(18) ?
    P2 Pt1 P1 C1 . . . . 85.50(14) ?
    C46 Pt1 P1 C13 . . . . 149.89(18) ?
    P2 Pt1 P1 C13 . . . . -35.31(15) ?
    P1 Pt1 P2 C40 . . . . -8.50(19) ?
    Cl1 Pt1 P2 C40 . . . . 173.44(18) ?
    P1 Pt1 P2 C34 . . . . -123.05(15) ?
    Cl1 Pt1 P2 C34 . . . . 58.88(15) ?
    P1 Pt1 P2 C33 . . . . 123.31(17) ?
    Cl1 Pt1 P2 C33 . . . . -54.75(17) ?
    C7 P1 C1 C6 . . . . 72.9(4) ?
    C13 P1 C1 C6 . . . . -29.6(4) ?
    Pt1 P1 C1 C6 . . . . -157.6(4) ?
    C7 P1 C1 C2 . . . . -108.8(4) ?
    C13 P1 C1 C2 . . . . 148.7(3) ?
    Pt1 P1 C1 C2 . . . . 20.8(4) ?
    C6 C1 C2 C3 . . . . 0.4(7) ?
    P1 C1 C2 C3 . . . . -178.1(4) ?
    C1 C2 C3 C4 . . . . 0.1(8) ?
    C2 C3 C4 C5 . . . . -0.5(9) ?
    C3 C4 C5 C6 . . . . 0.5(10) ?
    C4 C5 C6 C1 . . . . -0.1(9) ?
    C2 C1 C6 C5 . . . . -0.4(7) ?
    P1 C1 C6 C5 . . . . 177.9(4) ?
    C1 P1 C7 C8 . . . . -21.8(4) ?
    C13 P1 C7 C8 . . . . 86.5(4) ?
    Pt1 P1 C7 C8 . . . . -147.4(3) ?
    C1 P1 C7 C12 . . . . 166.9(3) ?
    C13 P1 C7 C12 . . . . -84.7(4) ?
    Pt1 P1 C7 C12 . . . . 41.4(4) ?
    C12 C7 C8 C9 . . . . 1.5(7) ?
    P1 C7 C8 C9 . . . . -169.5(4) ?
    C7 C8 C9 C10 . . . . -0.9(8) ?
    C8 C9 C10 C11 . . . . 0.4(9) ?
    C9 C10 C11 C12 . . . . -0.7(9) ?
    C10 C11 C12 C7 . . . . 1.4(8) ?
    C8 C7 C12 C11 . . . . -1.8(7) ?
    P1 C7 C12 C11 . . . . 169.8(4) ?
    C21 N3 C13 P1 . . . . 73.8(5) ?
    C14 N3 C13 P1 . . . . -107.6(4) ?
    C7 P1 C13 N3 . . . . 47.1(3) ?
    C1 P1 C13 N3 . . . . 157.5(3) ?
    Pt1 P1 C13 N3 . . . . -78.9(3) ?
    C21 N3 C14 C15 . . . . 74.5(5) ?
    C13 N3 C14 C15 . . . . -104.2(4) ?
    N3 C14 C15 C20 . . . . 32.0(6) ?
    N3 C14 C15 C16 . . . . -151.7(4) ?
    C20 C15 C16 C17 . . . . 0.6(6) ?
    C14 C15 C16 C17 . . . . -175.9(5) ?
    C15 C16 C17 C18 . . . . 0.0(8) ?
    C16 C17 C18 C19 . . . . -1.0(9) ?
    C17 C18 C19 C20 . . . . 1.3(9) ?
    C16 C15 C20 C19 . . . . -0.2(6) ?
    C14 C15 C20 C19 . . . . 176.2(4) ?
    C18 C19 C20 C15 . . . . -0.7(8) ?
    C25 N2 C21 N3 . . . . -173.3(4) ?
    C25 N2 C21 C22 . . . . 5.2(5) ?
    C13 N3 C21 N2 . . . . 4.5(6) ?
    C14 N3 C21 N2 . . . . -174.1(3) ?
    C13 N3 C21 C22 . . . . -174.0(4) ?
    C14 N3 C21 C22 . . . . 7.4(6) ?
    N2 C21 C22 C23 . . . . -3.8(6) ?
    N3 C21 C22 C23 . . . . 174.7(4) ?
    C21 C22 C23 C24 . . . . -0.5(7) ?
    C22 C23 C24 C25 . . . . 3.0(7) ?
    C21 N2 C25 N1 . . . . 177.0(3) ?
    C21 N2 C25 C24 . . . . -2.6(6) ?
    C33 N1 C25 N2 . . . . 19.7(5) ?
    C26 N1 C25 N2 . . . . -158.0(4) ?
    C33 N1 C25 C24 . . . . -160.7(4) ?
    C26 N1 C25 C24 . . . . 21.6(6) ?
    C23 C24 C25 N2 . . . . -1.5(6) ?
    C23 C24 C25 N1 . . . . 178.9(4) ?
    C25 N1 C26 C27 . . . . -118.3(5) ?
    C33 N1 C26 C27 . . . . 63.9(5) ?
    N1 C26 C27 C28 . . . . 56.3(6) ?
    N1 C26 C27 C32 . . . . -125.6(5) ?
    C32 C27 C28 C29 . . . . 0.6(8) ?
    C26 C27 C28 C29 . . . . 178.7(4) ?
    C27 C28 C29 C30 . . . . -1.0(8) ?
    C28 C29 C30 C31 . . . . 0.3(10) ?
    C29 C30 C31 C32 . . . . 0.7(10) ?
    C28 C27 C32 C31 . . . . 0.4(8) ?
    C26 C27 C32 C31 . . . . -177.8(5) ?
    C30 C31 C32 C27 . . . . -1.0(9) ?
    C25 N1 C33 P2 . . . . -51.3(5) ?
    C26 N1 C33 P2 . . . . 126.5(4) ?
    C40 P2 C33 N1 . . . . 112.4(4) ?
    C34 P2 C33 N1 . . . . -148.1(4) ?
    Pt1 P2 C33 N1 . . . . -27.9(4) ?
    C40 P2 C34 C35 . . . . -114.5(4) ?
    C33 P2 C34 C35 . . . . 138.4(4) ?
    Pt1 P2 C34 C35 . . . . 16.6(4) ?
    C40 P2 C34 C39 . . . . 61.3(4) ?
    C33 P2 C34 C39 . . . . -45.8(4) ?
    Pt1 P2 C34 C39 . . . . -167.7(3) ?
    C39 C34 C35 C36 . . . . -0.1(8) ?
    P2 C34 C35 C36 . . . . 175.8(4) ?
    C34 C35 C36 C37 . . . . 1.0(9) ?
    C35 C36 C37 C38 . . . . -1.0(9) ?
    C36 C37 C38 C39 . . . . 0.0(9) ?
    C37 C38 C39 C34 . . . . 0.9(8) ?
    C35 C34 C39 C38 . . . . -0.8(7) ?
    P2 C34 C39 C38 . . . . -176.8(4) ?
    C34 P2 C40 C45 . . . . -121.8(4) ?
    C33 P2 C40 C45 . . . . -18.9(4) ?
    Pt1 P2 C40 C45 . . . . 116.2(4) ?
    C34 P2 C40 C41 . . . . 60.7(4) ?
    C33 P2 C40 C41 . . . . 163.6(3) ?
    Pt1 P2 C40 C41 . . . . -61.2(4) ?
    C45 C40 C41 C42 . . . . -0.5(6) ?
    P2 C40 C41 C42 . . . . 177.2(3) ?
    C40 C41 C42 C43 . . . . 0.2(7) ?
    C41 C42 C43 C44 . . . . 0.3(9) ?
    C42 C43 C44 C45 . . . . -0.4(9) ?
    C41 C40 C45 C44 . . . . 0.3(7) ?
    P2 C40 C45 C44 . . . . -177.1(4) ?
    C43 C44 C45 C40 . . . . 0.1(8) ?
loop_
    _geom_hbond_atom_site_label_D
    _geom_hbond_atom_site_label_H
    _geom_hbond_atom_site_label_A
    _geom_hbond_site_symmetry_A
    _geom_hbond_distance_DH
    _geom_hbond_distance_HA
    _geom_hbond_distance_DA
    _geom_hbond_angle_DHA
    _geom_hbond_publ_flag
    C5 H5 Cg1 2_665 0.93 3.00 3.812(2) 146 y
    C26 H26B Cg1 2_664 0.97 2.96 3.807(2) 147 y
data_global
_journal_date_recd_electronic     2010-09-17
_journal_date_accepted     2010-09-24
_journal_name_full     'Acta Crystallographica, Section E'
_journal_year     2010
_journal_volume     66
_journal_issue     10
_journal_page_first     m1341
_journal_page_last     m1342
_journal_paper_category     QM
_journal_coeditor_code     BQ2234
_publ_contact_author_name     'Dr. Chong-Qing Wan'
_publ_contact_author_address
;
Department of Chemistry,Capital Normal university,
Beijing 100048,People's Republic China
;
_publ_contact_author_email     wanchqing@yahoo.com.cn
_publ_contact_author_fax     '+86 010 6890-2320'
_publ_contact_author_phone     '+86 010 6890-3033'
_publ_section_title
;\
Chlorido{<i>N</i>^2^,<i>N</i>^6^-dibenzyl-<i>N</i>^2^,<i>N</i>^6^-\
bis[(diphenylphosphanyl)methyl]pyridine-2,6-diamine}methylplatinum(II)
;
loop_
    _publ_author_name
    _publ_author_address
    'Zi-Jia Wang'
;
Department of Chemistry,
Capital Normal University,
Beijing 100048,
People's Republic of China
;
    'Xiao-Xi Wang'
;
Department of Chemistry,
Capital Normal University,
Beijing 100048,
People's Republic of China
;
    'Chong-Qing Wan'
;
Department of Chemistry,
Capital Normal University,
Beijing 100048,
People's Republic of China
;
_publ_section_synopsis     .
