# Supplementary material for: Chlorido{N 2,N 6-dibenzyl-N 2,N 6-bis­[(diphenyl­phosphan­yl)meth­yl]pyridine-2,6-diamine}­methyl­platinum(II)
Source: Acta Crystallogr Sect E Struct Rep Online. 2010 Sep 30;66(Pt 10):m1341–2. doi: 10.1107/S1600536810038134 (PMC2983250; doi:10.1107/S1600536810038134)
Supplement: Supplementary file 2 [file e-66-m1341-Isup2.hkl]

# 
# h,k,l, Fc-squared, Fo-squared, sigma(Fo-squared) and status flag 
# 
data_I
_shelx_title ' I in P2(1)2(1)2(1)' 
_shelx_refln_list_code          4 
_shelx_F_calc_maximum      435.70 
_exptl_crystal_F_000      1864.00 
_reflns_d_resolution_high  0.8400 
 
loop_ 
 _symmetry_equiv_pos_as_xyz 
 'x, y, z' 
 '-x+1/2, -y, z+1/2' 
 '-x, y+1/2, -z+1/2' 
 'x+1/2, -y+1/2, -z' 
 
_cell_length_a    15.3515 
_cell_length_b    15.9294 
_cell_length_c    16.5197 
_cell_angle_alpha  90.000 
_cell_angle_beta   90.000 
_cell_angle_gamma  90.000 
 
_shelx_F_squared_multiplier     1.000 
 
loop_ 
 _refln_index_h 
 _refln_index_k 
 _refln_index_l 
 _refln_F_squared_calc 
 _refln_F_squared_meas 
 _refln_F_squared_sigma 
 _refln_observed_status 
   2   0   0   189831.58   197759.91   8344.68 o 
   4   0   0       34.44      173.18     36.12 o 
   6   0   0     4260.32     4656.92    214.57 o 
   8   0   0    26857.14    26457.12   1132.80 o 
  10   0   0    27964.61    28067.50   1204.72 o 
  12   0   0     3980.75     3994.08    225.34 o 
  14   0   0      240.48      411.85    173.70 o 
  16   0   0     4560.91     4695.74    375.99 o 
   1   1   0     1288.33     1096.53     45.67 o 
   2   1   0      338.86      302.60     78.48 o 
   3   1   0    52716.68    56296.50   1679.90 o 
   4   1   0     3960.75     4146.16    134.64 o 
   5   1   0    25181.79    25174.37    758.18 o 
   6   1   0     2662.23     2636.65    117.31 o 
   7   1   0    15676.88    14866.90    455.24 o 
   8   1   0      187.44      206.99     37.04 o 
   9   1   0     1995.85     2214.49     95.62 o 
  10   1   0      766.83      695.13     69.08 o 
  11   1   0    13149.58    13299.72    419.33 o 
  12   1   0     3896.87     4099.65    160.51 o 
  13   1   0     3890.82     4003.88    161.57 o 
  14   1   0      689.03      827.67     80.49 o 
  15   1   0     1773.98     1929.39    126.47 o 
  16   1   0      302.88      335.93    126.65 o 
  17   1   0       16.11       17.73    112.46 o 
  18   1   0       69.70       33.55    178.47 o 
   0   2   0   125818.64   131349.69   4547.27 o 
   1   2   0     2805.48     3400.00     95.29 o 
   2   2   0    45022.33    48007.32   2028.24 o 
   3   2   0     2203.38     2079.03    168.86 o 
   4   2   0    11220.13    12141.05    369.79 o 
   5   2   0    11730.96    12832.35    391.54 o 
   6   2   0      882.82      867.47     44.80 o 
   7   2   0    17658.12    17794.49    542.95 o 
   8   2   0    26445.85    25812.26    782.59 o 
   9   2   0     5994.04     5818.85    195.65 o 
  10   2   0    28432.16    28258.65    858.94 o 
  11   2   0     1466.03     1374.09     95.52 o 
  12   2   0     4726.38     4715.31    178.14 o 
  13   2   0        7.71      -58.71     58.11 o 
  14   2   0     1508.24     1446.66    110.76 o 
  15   2   0      567.07      545.46    119.24 o 
  16   2   0     2820.70     2950.55    163.25 o 
  17   2   0     1218.31     1208.28    143.07 o 
  18   2   0     2507.59     2675.43    290.03 o 
   1   3   0       91.08      146.73     15.53 o 
   2   3   0    29098.56    30930.31    930.31 o 
   3   3   0    67685.80    67285.60   2319.02 o 
   4   3   0    25371.03    27255.49    946.92 o 
   5   3   0    51269.60    55784.32   1669.35 o 
   6   3   0      937.66     1188.52     55.20 o 
   7   3   0    12651.09    13453.21    414.04 o 
   8   3   0     1635.37     1660.34     73.53 o 
   9   3   0     3249.96     3423.43    128.66 o 
  10   3   0     4038.06     3961.60    148.45 o 
  11   3   0    12328.27    12537.91    396.21 o 
  12   3   0     7588.33     7951.38    268.18 o 
  13   3   0     5826.43     5895.28    213.64 o 
  14   3   0     4461.97     4696.39    214.71 o 
  15   3   0     1909.45     2085.83    135.02 o 
  16   3   0      471.16      488.30    102.94 o 
  17   3   0      142.46      275.74    174.10 o 
  18   3   0      162.35      232.86    188.00 o 
   0   4   0    84308.36    85984.13   2974.20 o 
   1   4   0   102241.63   105306.20   2573.21 o 
   2   4   0     2200.44     2435.25     79.83 o 
   3   4   0     7094.01     7545.96    272.83 o 
   4   4   0    28859.17    28700.25    996.36 o 
   5   4   0       73.43      161.81     52.04 o 
   6   4   0     6284.22     6183.28    201.26 o 
   7   4   0    12786.54    12846.45    398.17 o 
   8   4   0     9047.17     8814.25    279.85 o 
   9   4   0    28412.38    28280.04    858.70 o 
  10   4   0    10190.04     9859.46    317.33 o 
  11   4   0     7981.34     7973.06    265.43 o 
  12   4   0       46.89      -34.71     57.09 o 
  13   4   0        3.01        3.23     62.78 o 
  14   4   0     1350.29     1309.63    108.65 o 
  15   4   0     3206.58     3227.14    245.43 o 
  16   4   0     2395.44     2442.93    226.41 o 
  17   4   0     2911.88     3251.33    311.87 o 
   1   5   0      245.56      277.25     29.77 o 
   2   5   0    28210.32    28032.50    757.08 o 
   3   5   0     4692.37     4461.79    145.25 o 
   4   5   0    25437.51    25079.40    874.95 o 
   5   5   0    12172.78    12189.51    436.03 o 
   6   5   0     9554.75     8742.80    321.63 o 
   7   5   0     7048.80     7098.68    269.26 o 
   8   5   0     1091.93     1102.16     62.75 o 
   9   5   0        5.98      -33.05     44.52 o 
  10   5   0     7911.73     7893.56    262.69 o 
  11   5   0     6827.21     6711.60    233.58 o 
  12   5   0    10464.57    10548.26    344.75 o 
  13   5   0     3649.05     3695.71    182.74 o 
  14   5   0     5312.52     5764.77    252.90 o 
  15   5   0     1508.01     1667.42    128.48 o 
  16   5   0      420.62      485.43    143.27 o 
  17   5   0      727.55      643.07    163.14 o 
   0   6   0     4261.22     4658.44    179.99 o 
   1   6   0   108612.73   108427.53   2652.49 o 
   2   6   0     2051.29     2108.70     68.64 o 
   3   6   0    30908.76    29996.84    900.51 o 
   4   6   0     7568.73     8089.22    255.28 o 
   5   6   0      214.42      243.87     45.67 o 
   6   6   0      597.26      580.34     57.91 o 
   7   6   0    37719.00    37688.27   1315.46 o 
   8   6   0      803.86      706.10     56.86 o 
   9   6   0    16173.71    15579.50    486.67 o 
  10   6   0      207.64      183.23     56.02 o 
  11   6   0     6581.62     6536.62    229.67 o 
  12   6   0     1122.21     1051.32     83.42 o 
  13   6   0      100.96        4.14     78.88 o 
  14   6   0      548.86      645.30     99.69 o 
  15   6   0     2477.32     2483.71    156.46 o 
  16   6   0      469.99      270.88    260.95 o 
  17   6   0     2659.02     2671.82    225.68 o 
   1   7   0     8452.41     9225.13    285.15 o 
   2   7   0    31669.71    32343.36    800.00 o 
   3   7   0      518.53      667.73     54.26 o 
   4   7   0    79531.27    78471.36   2351.23 o 
   5   7   0      131.86      169.61     45.75 o 
   6   7   0    11856.50    11074.47    405.57 o 
   7   7   0      427.80      439.89     58.30 o 
   8   7   0     3269.88     3094.32    125.64 o 
   9   7   0       21.64        8.91     50.73 o 
  10   7   0      916.10     1068.00     74.61 o 
  11   7   0       26.40        2.17     60.03 o 
  12   7   0     7256.03     7082.67    291.73 o 
  13   7   0       31.35       17.57     76.93 o 
  14   7   0     6618.76     6509.12    280.35 o 
  15   7   0      476.39      457.59    125.12 o 
  16   7   0     1010.98     1051.20    162.02 o 
   0   8   0    28542.42    29762.71   1044.74 o 
   1   8   0    42313.52    40993.39   1011.89 o 
   2   8   0    11063.24    10855.18    305.08 o 
   3   8   0     4942.55     4740.16    164.06 o 
   4   8   0      163.04      166.34     49.97 o 
   5   8   0       50.29       63.97     47.27 o 
   6   8   0     6405.98     5682.73    226.79 o 
   7   8   0    18785.70    18477.39    660.72 o 
   8   8   0      613.88      603.53     71.79 o 
   9   8   0    16356.02    15469.15    487.60 o 
  10   8   0      590.81      604.26     67.01 o 
  11   8   0     5245.27     4931.96    189.38 o 
  12   8   0      546.95      574.66     91.61 o 
  13   8   0      438.42      465.72     94.42 o 
  14   8   0       16.64       84.75     90.33 o 
  15   8   0     2329.34     2435.19    225.22 o 
  16   8   0      477.50      589.06    163.59 o 
   1   9   0      954.46     1111.11     60.19 o 
   2   9   0    19115.21    19032.37    524.03 o 
   3   9   0     4646.00     4819.07    151.03 o 
   4   9   0    36921.89    35657.19   1244.91 o 
   5   9   0     1804.69     1713.94     99.92 o 
   6   9   0    15051.46    14616.65    530.36 o 
   7   9   0      235.89      339.22     66.95 o 
   8   9   0     4511.59     4367.79    192.65 o 
   9   9   0     1623.77     1433.16    100.50 o 
  10   9   0     2265.78     2210.73    110.92 o 
  11   9   0     1222.88     1269.13    104.93 o 
  12   9   0     5778.97     6008.89    260.27 o 
  13   9   0     1909.68     2025.64    207.56 o 
  14   9   0     3586.40     3709.83    198.37 o 
  15   9   0     1276.91     1343.16    171.80 o 
  16   9   0     1072.07     1103.42    174.27 o 
   0  10   0     9283.86     9736.20    441.89 o 
   1  10   0     7341.33     7036.36    233.58 o 
   2  10   0     5785.05     5707.05    196.94 o 
   3  10   0     1024.08     1051.20     65.55 o 
   4  10   0      460.90      428.82     65.34 o 
   5  10   0     1850.12     1636.90    100.39 o 
   6  10   0     5658.66     5844.94    241.66 o 
   7  10   0     8451.30     8482.63    329.19 o 
   8  10   0     2319.35     2329.63    129.55 o 
   9  10   0     5496.66     5277.84    233.20 o 
  10  10   0     2220.10     2349.01    114.88 o 
  11  10   0     1970.02     1981.47    163.69 o 
  12  10   0     1438.93     1447.04    118.89 o 
  13  10   0       94.18      121.19     97.95 o 
  14  10   0      282.44      408.56    140.40 o 
  15  10   0     2197.35     2512.96    215.71 o 
   1  11   0       47.13       73.20     50.19 o 
   2  11   0     3375.31     3533.26    140.17 o 
   3  11   0    14934.31    14672.28    461.31 o 
   4  11   0     9210.22     8673.70    332.62 o 
   5  11   0    19663.73    19147.35    689.68 o 
   6  11   0     2707.26     2649.26    139.44 o 
   7  11   0     5225.51     5048.57    219.86 o 
   8  11   0      543.17      554.21     86.59 o 
   9  11   0     1136.27      910.59     94.02 o 
  10  11   0     1297.92     1327.22    110.12 o 
  11  11   0     3311.92     3823.30    195.36 o 
  12  11   0     4396.09     4311.16    255.79 o 
  13  11   0     5870.64     6126.68    279.34 o 
  14  11   0     3063.26     3490.93    257.66 o 
   0  12   0    14617.10    14204.75    633.36 o 
   1  12   0      166.23      154.36     54.43 o 
   2  12   0     4858.07     4859.05    182.56 o 
   3  12   0      115.01      113.63     58.86 o 
   4  12   0       11.93      -19.59    109.57 o 
   5  12   0      247.07      250.94     75.81 o 
   6  12   0     7620.98     7556.92    307.42 o 
   7  12   0     3782.18     3720.82    182.70 o 
   8  12   0     6175.10     6256.57    266.62 o 
   9  12   0     3100.19     3107.53    164.21 o 
  10  12   0     3195.91     3147.90    170.82 o 
  11  12   0      120.57       42.36     96.29 o 
  12  12   0      542.78      592.48    108.15 o 
  13  12   0      371.89      371.55    150.60 o 
  14  12   0     1173.15      961.09    172.66 o 
   1  13   0      710.89      685.13     88.91 o 
   2  13   0      188.83      157.27     62.85 o 
   3  13   0    16456.98    15663.89    496.54 o 
   4  13   0      202.94      240.95     79.56 o 
   5  13   0    27659.53    26789.73    954.88 o 
   6  13   0      292.71      368.18     87.42 o 
   7  13   0     9506.51     9495.91    376.78 o 
   8  13   0      124.36       48.13     87.11 o 
   9  13   0      165.82        8.95     91.72 o 
  10  13   0      327.47      262.16    104.98 o 
  11  13   0     2263.36     2120.38    150.82 o 
  12  13   0      635.67      743.52    120.17 o 
  13  13   0     3245.38     3300.41    256.48 o 
   0  14   0    15095.39    14451.55    656.45 o 
   1  14   0      288.01      283.62     70.56 o 
   2  14   0     6954.69     6817.07    242.72 o 
   3  14   0      286.20      336.40     95.45 o 
   4  14   0      343.63      259.99     88.09 o 
   5  14   0      439.70      275.43     86.47 o 
   6  14   0     4065.28     4132.23    203.95 o 
   7  14   0      103.64       91.11     91.27 o 
   8  14   0     3730.96     3985.50    201.42 o 
   9  14   0      124.44        5.89     92.43 o 
  10  14   0     2891.79     2799.94    172.52 o 
  11  14   0        3.95      -33.67    103.78 o 
  12  14   0      974.14     1124.67    184.82 o 
   1  15   0      220.34      194.26     79.26 o 
   2  15   0      331.83      307.71     78.02 o 
   3  15   0     9846.77     9495.22    323.20 o 
   4  15   0      847.28      721.46    103.59 o 
   5  15   0    12342.48    12148.67    465.57 o 
   6  15   0      165.02      190.40     90.97 o 
   7  15   0     3074.89     3165.34    179.09 o 
   8  15   0        5.13       10.89     93.74 o 
   9  15   0        3.91      -42.82    104.51 o 
  10  15   0       52.57       40.65    105.60 o 
  11  15   0     1036.80     1161.00    173.07 o 
   0  16   0     9682.88     9295.18    457.33 o 
   1  16   0      334.12      286.11     81.54 o 
   2  16   0     4984.91     4875.69    201.15 o 
   3  16   0       23.05      -32.11     93.49 o 
   4  16   0      162.56      220.76     97.55 o 
   5  16   0      460.00      365.75    110.01 o 
   6  16   0     2149.23     2059.05    150.76 o 
   7  16   0      873.46      707.99    119.33 o 
   8  16   0     3234.84     3443.19    196.97 o 
   9  16   0      437.29      431.65    116.40 o 
   1  17   0       41.04     -128.28     85.52 o 
   2  17   0     2170.69     2199.00    132.02 o 
   3  17   0     2091.87     1934.06    148.43 o 
   4  17   0     3136.51     3058.12    179.91 o 
   5  17   0     3060.39     3008.73    186.12 o 
   6  17   0     2109.03     2182.02    161.76 o 
   7  17   0      219.35      237.50    116.99 o 
   8  17   0      120.16       82.72    113.65 o 
   0  18   0     1038.85     1021.48    154.01 o 
   1  18   0      824.21      899.51    112.05 o 
   2  18   0      714.31     1008.74    153.30 o 
   3  18   0      110.76       82.58    112.61 o 
   4  18   0       18.48       -2.31    114.39 o 
   5  18   0      321.91      332.14    127.68 o 
   1   0   1    11141.86    12306.00    521.76 o 
   2   0   1    16856.16    19920.17    597.85 o 
   3   0   1     2549.66     2554.72     76.34 o 
   4   0   1    58576.47    63176.42   1690.99 o 
   5   0   1     1374.73     1436.32     60.11 o 
   6   0   1    31764.99    31028.83    933.30 o 
   7   0   1     1699.31     1693.11     71.38 o 
   8   0   1     3737.69     3651.12    130.42 o 
   9   0   1     3509.00     3548.69    131.43 o 
  10   0   1     6945.59     6809.86    226.79 o 
  11   0   1      372.17      467.05     73.82 o 
  12   0   1    12097.58    12582.37    400.12 o 
  13   0   1     1134.70     1226.64     93.50 o 
  14   0   1     8189.33     8604.39    292.15 o 
  15   0   1       70.12       88.89     81.35 o 
  16   0   1      960.28     1134.58    117.85 o 
  17   0   1       44.34       99.85    164.77 o 
  18   0   1      684.99      663.84    199.51 o 
 -18   1   1      546.60      554.26    194.35 o 
 -17   1   1     3627.52     3803.21    326.56 o 
 -16   1   1       40.53     -123.45     87.36 o 
 -15   1   1     1998.93     2317.58    219.24 o 
 -14   1   1      900.26      886.43     90.79 o 
 -13   1   1      284.06      256.02     71.32 o 
 -12   1   1      812.06      884.58     74.03 o 
 -11   1   1     9403.63     9441.79    303.64 o 
 -10   1   1     1095.51     1168.30     98.63 o 
  -9   1   1    32834.32    32264.29    960.26 o 
  -8   1   1     5069.98     4999.58    183.26 o 
  -7   1   1    19145.51    18804.67    569.86 o 
  -6   1   1     3911.21     4255.87    159.20 o 
  -5   1   1      470.60      550.30     30.73 o 
  -4   1   1     3156.87     3820.42    160.06 o 
  -3   1   1     5856.16     6206.74    239.23 o 
  -2   1   1     7866.42     8462.62    590.99 o 
  -1   1   1   142886.83   146076.98   9169.14 o 
   0   1   1      292.98      450.37     51.61 o 
   1   1   1   148935.84   155429.92   4595.05 o 
   2   1   1     9211.98    10093.46    265.84 o 
   3   1   1     4359.47     4683.54    235.46 o 
   4   1   1     4846.38     5170.79    203.98 o 
   5   1   1      238.02      259.39     29.04 o 
   6   1   1     5476.84     5784.64    162.49 o 
   7   1   1    18918.59    18691.82    570.38 o 
   8   1   1     6097.64     6200.96    186.29 o 
   9   1   1    31817.34    31230.88    960.00 o 
  10   1   1     1112.57     1222.96     68.42 o 
  11   1   1     9181.66     9209.75    303.22 o 
  12   1   1     1068.73     1034.47     75.73 o 
  13   1   1      356.24      287.57     66.84 o 
  14   1   1      981.51      989.66     84.54 o 
  15   1   1     1641.36     1905.51    128.85 o 
  16   1   1        7.35       45.65    103.71 o 
  17   1   1     3417.80     3440.91    321.60 o 
  18   1   1      619.94      558.43    196.73 o 
 -18   2   1      399.13      543.54    200.11 o 
 -17   2   1      233.31       94.96    132.43 o 
 -16   2   1     1493.46     1644.29    158.12 o 
 -15   2   1     2084.00     2162.96    159.35 o 
 -14   2   1     3858.04     3934.50    182.70 o 
 -13   2   1     3058.33     3250.96    142.09 o 
 -12   2   1    14954.97    14894.63    486.58 o 
 -11   2   1     5533.46     5362.10    193.18 o 
 -10   2   1     9696.40     9882.83    302.26 o 
  -9   2   1     1021.20      987.66     61.64 o 
  -8   2   1     4823.77     4856.06    173.80 o 
  -7   2   1     7348.24     7372.51    251.59 o 
  -6   2   1    21780.48    22337.51    664.15 o 
  -4   2   1    37113.25    38501.58   1165.86 o 
  -3   2   1    48245.53    52754.41   2041.78 o 
  -2   2   1    47651.14    49837.23   1857.12 o 
  -1   2   1     4853.21     4959.57    261.65 o 
   0   2   1     7708.34     8364.84    254.36 o 
   1   2   1     3767.26     4059.28    105.54 o 
   2   2   1    54497.39    57101.51   1614.60 o 
   3   2   1    42144.05    46052.18   1447.73 o 
   4   2   1    38350.54    39299.73   1046.63 o 
   5   2   1     1551.86     1525.09     58.03 o 
   6   2   1    21284.67    21571.32    664.53 o 
   7   2   1     8717.23     8728.87    254.53 o 
   8   2   1     5380.03     5546.94    175.91 o 
   9   2   1     1337.88     1219.76     64.37 o 
  10   2   1     8832.95     8857.35    301.13 o 
  11   2   1     5778.39     5663.65    195.86 o 
  12   2   1    15428.34    16119.66    488.60 o 
  13   2   1     3296.76     3433.86    145.02 o 
  14   2   1     3486.73     3576.25    159.07 o 
  15   2   1     2199.54     2307.76    120.61 o 
  16   2   1     1556.46     1550.51    145.35 o 
  17   2   1      175.45      126.44    117.25 o 
  18   2   1      462.30      622.75    196.53 o 
 -18   3   1     1786.17     2419.34    284.87 o 
 -17   3   1     3183.05     3528.40    327.55 o 
 -16   3   1     2638.93     2681.85    203.82 o 
 -15   3   1     1967.81     1848.30    129.71 o 
 -14   3   1      761.66      808.40     92.57 o 
 -13   3   1      846.28      897.21     88.55 o 
 -12   3   1     2401.53     2516.86    110.73 o 
 -11   3   1     6648.26     6643.06    217.63 o 
 -10   3   1    11219.66    10926.37    338.85 o 
  -9   3   1    31752.48    31371.08    935.21 o 
  -8   3   1    16017.22    15776.83    517.38 o 
  -7   3   1    24031.36    25143.94    937.89 o 
  -6   3   1    11026.48    11521.21    373.33 o 
  -4   3   1    11215.81    11589.78    403.58 o 
  -3   3   1     7846.98     7751.53    407.36 o 
  -1   3   1     7961.90     7808.03    226.58 o 
   0   3   1    24783.29    26630.18    715.53 o 
   1   3   1     7492.80     7033.65    184.02 o 
   2   3   1    10605.82    11333.95    310.07 o 
   3   3   1     5948.35     6019.05    200.46 o 
   4   3   1    10702.75    11215.29    351.44 o 
   5   3   1     1203.87     1484.74     60.27 o 
   6   3   1    12405.31    12886.01    375.52 o 
   7   3   1    18939.56    20193.24    662.46 o 
   8   3   1    18315.75    18172.70    520.37 o 
   9   3   1    30888.95    30367.56    935.57 o 
  10   3   1    10836.40    10329.81    339.22 o 
  11   3   1     6052.59     5964.04    238.37 o 
  12   3   1     2199.43     2208.62    108.57 o 
  13   3   1      593.87      643.46     74.71 o 
  14   3   1      787.76      882.22     83.67 o 
  15   3   1     1896.41     1889.91    129.67 o 
  16   3   1     2659.02     2683.10    222.54 o 
  17   3   1     2691.30     2840.55    206.56 o 
 -17   4   1      178.18      334.94    145.78 o 
 -16   4   1     1111.08     1247.99    162.15 o 
 -15   4   1     2364.32     2249.35    150.31 o 
 -14   4   1     3275.19     3444.25    203.11 o 
 -13   4   1     6805.67     6694.16    281.26 o 
 -12   4   1     8957.89     8698.05    300.43 o 
 -11   4   1     7546.40     7868.77    268.84 o 
 -10   4   1     8500.49     8371.34    274.40 o 
  -9   4   1      871.56      786.59     60.82 o 
  -8   4   1     3859.90     4032.48    146.82 o 
  -7   4   1      967.23      874.42     53.30 o 
  -6   4   1     5425.76     5252.56    188.76 o 
  -5   4   1    21602.75    21808.84    746.52 o 
  -4   4   1    22968.45    22864.84    770.07 o 
  -3   4   1    41069.99    40976.36   1718.00 o 
   0   4   1    69434.32    74520.50   1993.53 o 
   1   4   1      974.86     1216.06     42.11 o 
   2   4   1    19101.54    19546.32    483.11 o 
   3   4   1    40787.59    40264.09   1219.00 o 
   4   4   1    21653.80    21356.37    669.64 o 
   5   4   1    21046.12    20917.15    649.50 o 
   6   4   1     6759.62     6762.39    223.10 o 
   7   4   1     1139.88     1150.92     56.92 o 
   8   4   1     4119.21     4299.79    147.74 o 
   9   4   1     1246.44     1392.43     87.28 o 
  10   4   1     8554.82     8384.18    276.19 o 
  11   4   1     8019.74     8281.84    269.84 o 
  12   4   1     9720.39     9399.65    303.03 o 
  13   4   1     7003.81     7222.77    246.92 o 
  14   4   1     3425.66     3474.68    153.06 o 
  15   4   1     2758.26     3026.93    156.13 o 
  16   4   1     1295.78     1495.19    146.47 o 
  17   4   1      223.89      168.84    126.75 o 
 -17   5   1     1793.65     2125.96    256.98 o 
 -16   5   1     3239.72     3291.12    227.31 o 
 -15   5   1     1501.43     1265.75    153.84 o 
 -14   5   1     1358.19     1338.17    112.41 o 
 -13   5   1      821.06      983.95    117.28 o 
 -12   5   1     2929.42     2763.49    149.68 o 
 -11   5   1     2061.54     2159.05     95.13 o 
 -10   5   1    16556.10    15812.08    481.15 o 
  -9   5   1     5535.85     5549.11    174.59 o 
  -8   5   1    28563.83    28775.42    853.44 o 
  -7   5   1     7003.76     7012.41    211.66 o 
  -6   5   1     8596.00     7906.52    304.38 o 
  -5   5   1     7189.00     7500.21    248.81 o 
  -4   5   1    10376.05    10994.07    375.16 o 
  -3   5   1     6521.42     6650.11    246.63 o 
  -2   5   1    27478.45    26830.32   1019.59 o 
  -1   5   1    16138.00    16514.34    433.75 o 
   0   5   1    65390.79    65216.34   1747.33 o 
   1   5   1    15082.12    15326.06    433.52 o 
   2   5   1    22979.48    22922.00    587.60 o 
   3   5   1     5194.95     5600.07    236.08 o 
   4   5   1     9373.75     9958.63    326.56 o 
   5   5   1     5485.11     5984.75    216.78 o 
   6   5   1     9011.18     8578.44    304.46 o 
   7   5   1     5759.66     5824.84    210.31 o 
   8   5   1    27517.01    27439.55    853.79 o 
   9   5   1     4376.75     4330.19    172.04 o 
  10   5   1    16089.80    14987.57    480.72 o 
  11   5   1     1580.14     1504.70     90.87 o 
  12   5   1     2952.07     2882.39    127.68 o 
  13   5   1      503.20      495.62     75.50 o 
  14   5   1     1167.86     1258.37    112.20 o 
  15   5   1     1310.42     1389.43    117.99 o 
  16   5   1     2975.11     3158.58    181.97 o 
  17   5   1     1564.14     1658.60    168.04 o 
 -17   6   1        0.08      100.44    153.31 o 
 -16   6   1      643.54      760.85    155.54 o 
 -15   6   1     2803.09     2704.92    221.45 o 
 -14   6   1      352.23      408.35     93.27 o 
 -13   6   1     8098.51     8432.02    336.71 o 
 -12   6   1      640.61      740.37     91.06 o 
 -11   6   1     6057.64     6021.73    211.73 o 
 -10   6   1     1487.58     1414.67     77.89 o 
  -9   6   1      192.54      197.05     49.40 o 
  -8   6   1     1422.58     1400.49     73.38 o 
  -7   6   1    17046.74    16173.45    616.08 o 
  -6   6   1      967.71     1036.98     51.11 o 
  -5   6   1    23809.15    23053.88    858.99 o 
  -4   6   1      687.06      725.92     51.92 o 
  -3   6   1    46503.06    46341.45   1597.73 o 
  -2   6   1    11472.07    11924.71    341.12 o 
  -1   6   1     8756.32     8771.89    257.48 o 
   0   6   1    16118.82    16906.17    462.02 o 
   1   6   1     9840.68     9679.51    258.51 o 
   2   6   1    12610.21    12863.75    343.09 o 
   3   6   1    46459.65    45693.20   1127.69 o 
   4   6   1      492.64      529.62     45.82 o 
   5   6   1    26889.81    25747.03    749.64 o 
   6   6   1      626.59      533.84     60.71 o 
   7   6   1    18707.73    18612.97    619.39 o 
   8   6   1     1510.25     1455.75     74.99 o 
   9   6   1       80.08       32.90     46.94 o 
  10   6   1     1030.81      975.96     74.59 o 
  11   6   1     6064.87     5876.01    213.49 o 
  12   6   1      829.31     1013.41     80.95 o 
  13   6   1     8349.41     8457.83    290.67 o 
  14   6   1      380.17      444.26     97.88 o 
  15   6   1     3197.71     3481.81    178.37 o 
  16   6   1      836.87      768.22    119.23 o 
  17   6   1        8.91      -91.72    183.43 o 
 -16   7   1     2465.54     2486.29    211.00 o 
 -15   7   1      342.24      351.44    143.27 o 
 -14   7   1      754.00      692.37    136.16 o 
 -13   7   1     1026.85      991.77     98.57 o 
 -12   7   1     1075.08     1172.26     99.21 o 
 -11   7   1      262.59      334.76     72.71 o 
 -10   7   1    11994.98    11849.78    375.95 o 
  -9   7   1       82.82      111.19     49.31 o 
  -8   7   1    24588.30    23924.95    728.32 o 
  -7   7   1      901.73      804.47     73.02 o 
  -6   7   1     7986.69     7736.90    245.09 o 
  -5   7   1     8477.97     8478.00    277.61 o 
  -4   7   1     3576.94     3512.32    182.83 o 
  -3   7   1     7181.97     7376.82    250.39 o 
  -2   7   1    25250.19    24814.74    684.12 o 
  -1   7   1     1259.73     1407.84     59.39 o 
   0   7   1    72158.88    72811.20   1953.50 o 
   1   7   1     1614.79     1625.73     85.96 o 
   2   7   1    26195.95    25587.21    685.24 o 
   3   7   1     6140.33     6239.29    174.87 o 
   4   7   1     3522.97     3414.81    115.47 o 
   5   7   1     9181.50     8984.25    284.02 o 
   6   7   1     7183.09     7078.13    285.93 o 
   7   7   1     1282.69     1236.44     80.10 o 
   8   7   1    24644.86    23618.75    728.70 o 
   9   7   1      108.45      142.24     52.61 o 
  10   7   1    11774.56    11540.28    376.01 o 
  11   7   1      139.21       93.17     60.18 o 
  12   7   1      794.65      799.47     80.18 o 
  13   7   1      785.68      734.81     81.75 o 
  14   7   1      570.66      768.06    102.42 o 
  15   7   1      257.00      103.10     98.96 o 
  16   7   1     2160.31     2497.88    167.76 o 
 -16   8   1      276.62      266.84    158.59 o 
 -15   8   1     2449.66     2647.39    217.02 o 
 -14   8   1     1273.83     1178.79    157.80 o 
 -13   8   1     6064.05     6326.70    268.21 o 
 -12   8   1      935.64      890.91    103.54 o 
 -11   8   1     3448.53     3511.30    175.41 o 
 -10   8   1      558.14      587.82     64.93 o 
  -9   8   1      513.56      444.35     59.15 o 
  -8   8   1      798.45      929.55     88.69 o 
  -7   8   1    10815.55    10244.91    378.33 o 
  -6   8   1      413.48      494.88     58.63 o 
  -5   8   1    34988.99    34064.73   1023.46 o 
  -4   8   1     2762.27     2808.51    187.53 o 
  -3   8   1    48997.56    47975.18   1429.34 o 
  -2   8   1      825.66      803.38     45.80 o 
  -1   8   1     4200.07     4154.63    148.13 o 
   0   8   1      320.15      308.08     37.34 o 
   1   8   1     5564.12     5605.60    150.80 o 
   2   8   1      301.37      374.68     41.57 o 
   3   8   1    47392.84    46945.28   1278.96 o 
   4   8   1     3894.15     3912.48    121.73 o 
   5   8   1    34391.51    33335.46   1027.88 o 
   6   8   1      168.89      150.96     56.55 o 
   7   8   1    10589.75    10031.06    378.09 o 
   8   8   1     1240.76     1259.90     88.18 o 
   9   8   1      815.35      769.04     66.91 o 
  10   8   1      758.82      681.64     73.91 o 
  11   8   1     3612.57     3709.54    153.15 o 
  12   8   1     1157.70     1232.40     87.09 o 
  13   8   1     5837.03     6087.93    267.87 o 
  14   8   1     1347.64     1459.20    121.93 o 
  15   8   1     2603.77     2550.01    163.93 o 
  16   8   1      273.62      262.53    156.85 o 
 -16   9   1     2306.45     2310.62    414.80 o 
 -15   9   1     1346.72     1657.79    187.74 o 
 -14   9   1      976.09      963.04    160.51 o 
 -13   9   1      460.58      558.80    198.62 o 
 -12   9   1      531.69      418.50    126.48 o 
 -11   9   1     2010.74     2060.26    130.90 o 
 -10   9   1     7588.27     7247.81    285.62 o 
  -9   9   1     1397.11     1276.26     98.32 o 
  -8   9   1    13623.80    12992.72    475.64 o 
  -7   9   1     8872.72     8567.77    318.79 o 
  -6   9   1     8065.56     7777.65    264.81 o 
  -5   9   1     7298.52     7167.65    350.47 o 
  -4   9   1     1198.18     1277.28     96.30 o 
  -3   9   1     3043.73     2779.02    117.02 o 
  -2   9   1    10483.49    10382.31    260.33 o 
  -1   9   1     2378.63     2465.01     99.53 o 
   0   9   1    15986.81    15430.46    428.40 o 
   1   9   1     2832.01     3094.45    100.89 o 
   2   9   1     8394.95     7748.16    257.98 o 
   3   9   1     2915.80     2943.93    105.26 o 
   4   9   1     1679.96     1637.21     81.14 o 
   5   9   1     7544.59     7447.90    244.92 o 
   6   9   1     5556.79     5596.72    258.63 o 
   7   9   1     8312.57     8002.36    319.76 o 
   8   9   1    12801.10    12743.82    476.37 o 
   9   9   1     1002.74     1023.02     92.13 o 
  10   9   1     7067.40     6768.37    244.19 o 
  11   9   1     1926.36     2053.56    107.91 o 
  12   9   1      573.89      552.34     78.63 o 
  13   9   1      386.29      270.21     95.33 o 
  14   9   1      959.76      963.61    118.72 o 
  15   9   1     1329.52     1416.58    139.03 o 
  16   9   1     2371.72     2586.04    211.94 o 
 -15  10   1     1766.34     1934.20    218.67 o 
 -14  10   1     3753.27     3564.20    256.48 o 
 -13  10   1     4987.92     5290.89    310.84 o 
 -12  10   1     3569.94     3891.56    325.29 o 
 -11  10   1     4882.04     4776.22    220.16 o 
 -10  10   1     1436.25     1559.40    112.99 o 
  -9  10   1      622.54      593.95     86.96 o 
  -8  10   1      124.38      110.37     91.06 o 
  -7  10   1     3488.17     3378.76    192.40 o 
  -5  10   1    13203.07    12567.25    471.34 o 
  -4  10   1    10935.70    10464.62    423.49 o 
  -3  10   1    15321.55    14565.22    533.97 o 
  -2  10   1     3375.40     3442.08    129.60 o 
  -1  10   1     5747.11     5536.53    185.67 o 
   0  10   1      269.06      304.99     46.26 o 
   1  10   1     6742.92     6572.86    187.34 o 
   2  10   1     4205.90     4395.22    134.83 o 
   3  10   1    15801.87    14859.60    414.99 o 
   4  10   1    12596.11    12615.15    426.27 o 
   5  10   1    13625.67    13043.22    470.03 o 
   6  10   1     2487.71     2569.76    112.84 o 
   7  10   1     2966.94     2917.49    154.86 o 
   8  10   1      277.01      233.53     77.40 o 
   9  10   1      945.45     1097.69    203.05 o 
  10  10   1     1404.50     1424.82     94.17 o 
  11  10   1     4658.46     4715.34    188.77 o 
  12  10   1     3796.40     3986.88    199.29 o 
  13  10   1     4860.05     4843.37    239.39 o 
  14  10   1     3852.68     4078.26    205.48 o 
  15  10   1     1732.21     2135.65    159.68 o 
 -14  11   1     1402.76     1419.89    184.91 o 
 -13  11   1      181.80       84.97    170.53 o 
 -12  11   1      488.62      751.54    112.43 o 
 -11  11   1     1757.81     1688.57    130.48 o 
 -10  11   1     2061.85     2218.33    137.23 o 
  -9  11   1     4559.37     4417.82    208.43 o 
  -8  11   1     5091.74     5627.90    282.08 o 
  -7  11   1    11922.49    11478.45    560.86 o 
  -6  11   1     3231.91     3183.48    153.08 o 
  -5  11   1     1168.36     1239.49     93.24 o 
  -4  11   1     1316.03     1186.29    111.35 o 
  -3  11   1     1892.78     1774.77    106.68 o 
  -2  11   1     3088.33     2886.19    104.64 o 
  -1  11   1     5483.07     5663.61    173.65 o 
   0  11   1     5431.14     5193.74    168.31 o 
   1  11   1     5027.02     5177.67    173.33 o 
   2  11   1     2338.09     2297.17    100.78 o 
   3  11   1     2002.48     2032.56    108.48 o 
   4  11   1     1036.42      996.91    116.15 o 
   5  11   1      932.60      989.61     90.48 o 
   6  11   1     2811.60     2572.77    141.91 o 
   7  11   1    12405.59    12421.73    392.44 o 
   8  11   1     4676.25     4628.56    188.35 o 
   9  11   1     4811.45     4678.78    210.91 o 
  10  11   1     1991.91     2214.56    116.32 o 
  11  11   1     1642.56     1828.62    111.79 o 
  12  11   1      331.84      315.96    100.82 o 
  13  11   1      199.81      280.09    103.48 o 
  14  11   1     1235.38     1223.72    133.68 o 
 -14  12   1     2889.29     3204.94    245.67 o 
 -13  12   1     1744.49     2015.86    198.79 o 
 -12  12   1     4180.93     4017.63    337.58 o 
 -11  12   1     1671.70     1842.24    130.06 o 
 -10  12   1     1628.51     1607.63    167.23 o 
  -9  12   1      576.94      471.31    114.17 o 
  -8  12   1     1738.16     1662.62    154.43 o 
  -7  12   1      197.91      149.18     79.59 o 
  -6  12   1    15462.80    14602.73    516.93 o 
  -5  12   1      760.12      853.97     93.61 o 
  -4  12   1    18540.19    17609.90    633.61 o 
  -3  12   1     2423.85     2477.61    128.23 o 
  -2  12   1     2229.07     2102.70    110.01 o 
  -1  12   1      670.37      680.03     62.45 o 
   0  12   1       40.37       -3.17     50.18 o 
   1  12   1      635.43      619.45     62.08 o 
   2  12   1     2914.35     2852.77    115.77 o 
   3  12   1     2145.42     2072.39    116.76 o 
   4  12   1    18390.78    17305.46    633.14 o 
   5  12   1     1392.88     1324.34     98.66 o 
   6  12   1    14104.59    13165.74    512.86 o 
   7  12   1      242.76      192.96     79.66 o 
   8  12   1     1739.81     1744.14    103.07 o 
   9  12   1      480.63      531.97     77.39 o 
  10  12   1     1608.89     1455.99    105.10 o 
  11  12   1     1409.27     1348.23    131.47 o 
  12  12   1     4390.50     4321.53    216.94 o 
  13  12   1     1540.37     1472.41    139.64 o 
  14  12   1     2961.91     2940.27    189.67 o 
 -13  13   1       39.69       54.87    149.99 o 
 -12  13   1      279.50      329.59    187.10 o 
 -11  13   1     2510.33     2407.15    385.72 o 
 -10  13   1       12.84       43.95    124.93 o 
  -9  13   1     4753.86     4887.66    235.66 o 
  -8  13   1     1613.10     1824.26    131.37 o 
  -7  13   1     8435.31     8421.92    338.55 o 
  -6  13   1      785.20      755.90     97.72 o 
  -5  13   1     1515.10     1677.00    117.36 o 
  -4  13   1     1048.46      858.75    134.94 o 
  -3  13   1     4060.56     4174.87    210.18 o 
  -2  13   1     1787.79     1799.56     96.74 o 
  -1  13   1    10873.12    10640.69    333.96 o 
   0  13   1      111.20      100.25     59.59 o 
   1  13   1     9915.86     9612.97    332.55 o 
   2  13   1     1352.25     1416.54     92.15 o 
   3  13   1     3900.89     3869.57    159.93 o 
   4  13   1      996.53      909.74     99.65 o 
   5  13   1     1383.86     1417.55    110.28 o 
   6  13   1      883.09      791.47     92.38 o 
   7  13   1     8161.61     8324.94    337.05 o 
   8  13   1     1810.35     1812.87    130.02 o 
   9  13   1     5168.48     5026.70    237.25 o 
  10  13   1        7.17      -94.11     77.65 o 
  11  13   1     2381.05     2409.06    161.10 o 
  12  13   1      199.61      295.12    107.24 o 
  13  13   1       39.94      -12.43    113.96 o 
 -12  14   1     2309.69     2646.47    230.70 o 
 -11  14   1       76.53       42.97    113.79 o 
 -10  14   1      353.11      391.16    110.13 o 
  -9  14   1      633.42      489.70    100.95 o 
  -8  14   1     1282.62     1335.81    125.86 o 
  -7  14   1      834.88      756.51    106.08 o 
  -6  14   1     7391.60     7125.85    303.67 o 
  -5  14   1      473.51      490.36    104.16 o 
  -4  14   1    18235.69    18479.14    669.16 o 
  -3  14   1       12.22       -5.36     77.19 o 
  -2  14   1     5402.35     5356.54    206.65 o 
  -1  14   1      255.28      144.42     65.38 o 
   0  14   1       38.75       89.89     65.95 o 
   1  14   1      162.28      210.00     66.10 o 
   2  14   1     5516.07     5601.65    205.63 o 
   3  14   1       45.69       12.18     63.15 o 
   4  14   1    18179.44    18099.60    667.97 o 
   5  14   1      531.67      367.26     90.94 o 
   6  14   1     7585.29     7517.00    304.97 o 
   7  14   1      748.73      663.66    104.93 o 
   8  14   1     1216.92     1249.57    119.40 o 
   9  14   1      700.07      823.60    112.83 o 
  10  14   1      174.53       33.30    106.55 o 
  11  14   1       25.72      -18.60    136.94 o 
  12  14   1     2352.53     2451.92    173.49 o 
 -11  15   1     1930.86     1968.39    157.60 o 
 -10  15   1      291.01      376.75    116.92 o 
  -9  15   1     3039.97     3251.98    186.66 o 
  -8  15   1      561.23      531.38    107.53 o 
  -7  15   1     4232.51     3966.15    206.12 o 
  -6  15   1      720.13      784.63    110.76 o 
  -5  15   1      437.21      457.79    101.28 o 
  -4  15   1      925.89      940.40    102.39 o 
  -3  15   1     3296.61     3192.06    172.43 o 
  -2  15   1      527.49      580.21     82.27 o 
  -1  15   1    10299.54     9817.93    332.73 o 
   0  15   1       41.09       41.81     69.70 o 
   1  15   1    10121.43     9874.90    332.52 o 
   2  15   1      742.85      831.69     82.87 o 
   3  15   1     3238.65     3116.12    143.45 o 
   4  15   1      811.17      545.97    104.79 o 
   5  15   1      474.69      567.20    106.63 o 
   6  15   1      722.42      675.13    108.08 o 
   7  15   1     4364.12     4365.70    209.64 o 
   8  15   1      518.63      606.35    115.99 o 
   9  15   1     3376.28     3323.93    226.55 o 
  10  15   1      188.10      301.14    153.02 o 
  11  15   1     1766.20     1865.39    201.61 o 
  -9  16   1      502.53      645.71    124.76 o 
  -8  16   1       32.71       27.67    114.36 o 
  -7  16   1      642.84      487.11    118.89 o 
  -6  16   1     3674.68     3843.76    224.70 o 
  -5  16   1     1368.60     1254.41    129.18 o 
  -4  16   1     7992.61     7943.88    324.09 o 
  -3  16   1     1466.78     1566.99    132.69 o 
  -2  16   1     1608.44     1615.47    107.60 o 
  -1  16   1      169.55      223.20     76.28 o 
   0  16   1       23.49       70.11     77.51 o 
   1  16   1      310.32      260.93     80.74 o 
   2  16   1     1541.29     1384.63    108.92 o 
   3  16   1     1655.92     1674.41    112.88 o 
   4  16   1     7407.04     7332.92    331.03 o 
   5  16   1     1278.62     1404.88    133.39 o 
   6  16   1     3303.07     3431.93    194.81 o 
   7  16   1      526.52      508.95    115.84 o 
   8  16   1       26.46       93.83    111.21 o 
   9  16   1      599.85      583.69    177.96 o 
  -8  17   1     1176.27     1278.92    148.89 o 
  -7  17   1     1784.02     1782.45    152.73 o 
  -6  17   1     1038.35     1066.17    130.94 o 
  -5  17   1      410.33      437.59    117.02 o 
  -4  17   1       77.33       44.91    103.18 o 
  -3  17   1     1170.61     1108.58    129.01 o 
  -2  17   1      171.97      127.10     81.74 o 
  -1  17   1     3577.00     3357.98    160.35 o 
   0  17   1     1505.32     1338.60    109.09 o 
   1  17   1     3260.23     3260.23    156.01 o 
   2  17   1      472.52      567.90     96.58 o 
   3  17   1     1150.34     1272.69    112.38 o 
   4  17   1      198.16      156.73    108.41 o 
   5  17   1      418.09      388.42    118.02 o 
   6  17   1     1104.83     1247.74    186.45 o 
   7  17   1     2117.93     1953.72    157.19 o 
   8  17   1     1259.29     1396.59    148.20 o 
  -5  18   1     2809.08     2806.46    187.68 o 
  -4  18   1     1149.97     1371.59    141.36 o 
  -3  18   1     3330.83     3039.46    193.97 o 
  -2  18   1      271.15      334.18    121.12 o 
  -1  18   1      513.89      638.81    101.78 o 
   0  18   1       11.65       39.88     88.53 o 
   1  18   1      502.34      530.01    100.04 o 
   2  18   1      170.17      189.73     92.65 o 
   3  18   1     3396.92     3743.23    201.24 o 
   4  18   1     1043.98      954.72    140.24 o 
   5  18   1     2827.00     2825.98    185.00 o 
   0   0   2   116817.88   126555.55   7566.51 o 
   1   0   2      941.60      862.40     38.81 o 
   2   0   2     5202.96     5696.80    203.15 o 
   3   0   2     1115.96     1176.78     42.74 o 
   4   0   2       19.35       38.15     19.48 o 
   5   0   2    32587.89    33523.70    902.20 o 
   6   0   2     5005.36     5403.50    156.80 o 
   7   0   2      187.26      185.43     32.75 o 
   8   0   2    24977.54    24124.36    731.97 o 
   9   0   2        5.84       26.66     37.62 o 
  10   0   2    18418.81    18213.08    561.10 o 
  11   0   2      353.21      294.65     53.98 o 
  12   0   2     6940.86     7088.06    241.99 o 
  13   0   2      268.16      242.68     70.40 o 
  14   0   2      150.32      247.86    100.67 o 
  15   0   2      963.34     1011.57    126.83 o 
  16   0   2     3965.38     3918.42    247.24 o 
  17   0   2      484.61      229.34    133.06 o 
  18   0   2     2345.62     2955.53    309.89 o 
 -18   1   2      208.51      -32.56    186.81 o 
 -17   1   2      277.39      169.14    124.31 o 
 -16   1   2      806.28      805.47    140.15 o 
 -15   1   2     2565.71     2561.53    199.51 o 
 -14   1   2      858.39     1077.79     97.80 o 
 -13   1   2     5859.55     5838.86    230.69 o 
 -12   1   2     6632.03     6620.32    219.15 o 
 -11   1   2    11235.72    11383.12    360.76 o 
 -10   1   2     4669.43     4667.59    165.00 o 
  -9   1   2      228.09      145.71     41.75 o 
  -8   1   2     9522.38     9626.20    312.23 o 
  -7   1   2    27153.35    27372.83    830.23 o 
  -6   1   2     4668.21     4740.76    148.60 o 
  -5   1   2    46980.32    48802.09   1280.58 o 
  -4   1   2     5696.31     5787.98    157.17 o 
  -3   1   2    57484.61    61513.09   1843.85 o 
  -2   1   2    29429.50    29595.90   1132.32 o 
  -1   1   2     5593.28     6003.96    242.07 o 
   0   1   2    26735.93    30191.98   1045.14 o 
   1   1   2     4924.93     5413.09    170.79 o 
   2   1   2    25120.26    25638.52    716.56 o 
   3   1   2    58603.18    61815.86   1845.66 o 
   4   1   2     5150.60     5358.41    158.52 o 
   5   1   2    45704.10    46634.13   1281.26 o 
   6   1   2     5433.05     5613.42    152.25 o 
   7   1   2    27762.40    27594.42    745.80 o 
   8   1   2    10470.61    10326.90    313.83 o 
   9   1   2      494.16      514.36     47.14 o 
  10   1   2     4520.74     4479.28    164.99 o 
  11   1   2    11214.41    11226.09    361.43 o 
  12   1   2     5880.66     5846.61    217.83 o 
  13   1   2     4912.91     5136.32    199.68 o 
  14   1   2      736.62      817.51     88.95 o 
  15   1   2     3165.14     3183.89    160.77 o 
  16   1   2      564.01      577.72    121.57 o 
  17   1   2      331.47      131.22    172.11 o 
  18   1   2      188.58      288.05    192.17 o 
 -18   2   2     2055.22     2285.97    202.82 o 
 -17   2   2      853.62      879.79    154.38 o 
 -16   2   2     2654.48     2935.93    246.06 o 
 -15   2   2     1181.83     1159.52    143.88 o 
 -14   2   2     1377.29     1365.62    106.67 o 
 -13   2   2      449.88      386.93     79.94 o 
 -12   2   2     2707.11     2849.24    157.10 o 
 -11   2   2     1140.48     1238.77     74.85 o 
 -10   2   2    16361.86    16206.45    494.42 o 
  -9   2   2     5478.17     5496.57    190.14 o 
  -8   2   2    34978.98    35613.28   1047.53 o 
  -7   2   2     9414.48     9477.68    301.65 o 
  -6   2   2     8609.82     8946.77    269.49 o 
  -5   2   2    14932.42    15406.74    426.94 o 
  -4   2   2      846.81      891.92     50.16 o 
  -3   2   2    10915.61    11162.51    366.38 o 
  -2   2   2    27654.84    29713.09   1057.65 o 
  -1   2   2     2524.22     3009.13     98.82 o 
   0   2   2   119238.09   121768.65   3253.89 o 
   1   2   2     1948.51     2389.48     67.54 o 
   2   2   2    29811.82    31470.10   1057.77 o 
   3   2   2    12500.48    12996.04    329.86 o 
   5   2   2    15495.64    16013.92    429.30 o 
   6   2   2     8335.52     8315.88    243.67 o 
   7   2   2     9850.80     9859.14    273.44 o 
   8   2   2    33676.63    33852.22   1047.91 o 
   9   2   2     5671.52     5873.42    193.17 o 
  10   2   2    15604.13    15609.24    495.18 o 
  11   2   2     1403.97     1310.87     94.60 o 
  12   2   2     2224.90     2123.29    109.57 o 
  13   2   2      727.50      729.71     73.56 o 
  14   2   2     1179.98     1252.71     93.91 o 
  15   2   2     1224.35     1394.14    112.23 o 
  16   2   2     2770.56     3043.97    165.40 o 
  17   2   2      956.26      972.74    200.70 o 
  18   2   2     1709.93     1535.93    246.16 o 
 -17   3   2      536.51      645.46    152.41 o 
 -16   3   2     1720.69     1815.58    171.46 o 
 -15   3   2     2136.47     2210.24    218.17 o 
 -14   3   2     5397.31     5395.51    243.21 o 
 -13   3   2     5151.47     4965.33    231.92 o 
 -12   3   2     9390.22     9127.71    353.60 o 
 -11   3   2    12538.62    12832.73    397.22 o 
 -10   3   2     4760.61     4615.08    174.47 o 
  -9   3   2     5419.31     5595.58    190.45 o 
  -8   3   2     4663.77     4781.09    188.37 o 
  -7   3   2    13213.47    13336.73    435.27 o 
  -5   3   2    24410.79    24745.82    743.22 o 
  -4   3   2    20353.93    20808.25    681.42 o 
  -3   3   2    17457.77    16828.27    615.14 o 
  -2   3   2    27514.27    28965.55    984.93 o 
  -1   3   2    16056.79    17722.68   1219.69 o 
   0   3   2      111.02      189.25     28.99 o 
   1   3   2    19040.99    20446.15    493.61 o 
   2   3   2    26692.54    27925.26    694.05 o 
   3   3   2    18984.80    18285.57    536.10 o 
   4   3   2    17893.46    18433.36    592.31 o 
   5   3   2    24258.16    24549.06    668.54 o 
   6   3   2     5577.44     5363.97    160.21 o 
   7   3   2    14434.35    15020.91    394.27 o 
   8   3   2     4767.06     4721.16    164.51 o 
   9   3   2     5621.33     5608.58    192.14 o 
  10   3   2     5327.16     5234.60    177.04 o 
  11   3   2    12336.36    12169.02    398.11 o 
  12   3   2     9474.57     9344.51    307.12 o 
  13   3   2     6275.04     5939.04    218.31 o 
  14   3   2     5812.81     5909.30    214.42 o 
  15   3   2     2140.11     2259.68    136.93 o 
  16   3   2     1499.01     1754.07    154.90 o 
  17   3   2      678.83      723.99    190.78 o 
 -17   4   2     2620.40     2645.11    212.24 o 
 -16   4   2     2351.74     2522.20    195.55 o 
 -15   4   2     3148.24     2878.45    208.83 o 
 -14   4   2     1334.39     1635.65    318.32 o 
 -13   4   2     1397.81     1571.76    109.01 o 
 -12   4   2     2409.90     2476.78    131.91 o 
 -11   4   2     6154.05     5868.51    236.05 o 
 -10   4   2     8163.25     8235.99    301.32 o 
  -9   4   2    16702.24    16601.22    503.33 o 
  -8   4   2    10665.46    10518.13    326.28 o 
  -7   4   2    12572.39    12806.30    407.31 o 
  -6   4   2     2268.66     2316.20     85.49 o 
  -5   4   2    22873.40    23654.31    767.02 o 
  -4   4   2     8024.58     8155.79    277.05 o 
  -3   4   2     6326.22     6413.36    200.00 o 
  -1   4   2     5645.01     5225.88    204.45 o 
   0   4   2    17192.54    16791.93    455.38 o 
   1   4   2     4262.00     4112.08    116.02 o 
   2   4   2     9778.84    10226.43    257.08 o 
   3   4   2     6039.20     6147.51    202.34 o 
   4   4   2     7275.16     7146.40    241.54 o 
   5   4   2    20166.94    20502.69    666.38 o 
   6   4   2     1875.72     1949.19     77.64 o 
   7   4   2    13473.20    13524.87    368.72 o 
   8   4   2     7693.48     7529.62    278.08 o 
   9   4   2    16178.08    15934.41    504.81 o 
  10   4   2     7472.75     6939.82    251.00 o 
  11   4   2     5888.63     5608.18    204.46 o 
  12   4   2     2335.54     2387.15    114.17 o 
  13   4   2     1360.14     1242.05     91.88 o 
  14   4   2     1059.05     1108.23     92.27 o 
  15   4   2     3070.80     2938.18    157.05 o 
  16   4   2     1915.10     1863.41    211.42 o 
  17   4   2     2485.84     2549.37    274.15 o 
 -17   5   2      444.13      550.38    154.74 o 
 -16   5   2     1452.34     1314.71    168.62 o 
 -15   5   2      798.08      807.92    135.02 o 
 -14   5   2     5393.27     5852.04    321.16 o 
 -13   5   2     2012.01     1973.36    132.18 o 
 -12   5   2     9094.04     9221.94    353.89 o 
 -11   5   2     9318.01     9341.74    346.67 o 
 -10   5   2     2150.80     2212.30    104.81 o 
  -9   5   2     5307.09     5012.53    170.64 o 
  -8   5   2     2570.48     2540.43    192.96 o 
  -7   5   2     4853.09     4732.11    155.60 o 
  -6   5   2    21781.33    21046.36    793.11 o 
  -5   5   2     1790.35     1700.21    107.64 o 
  -4   5   2    43226.77    43690.86   1357.34 o 
  -3   5   2    10374.89    10820.50    397.89 o 
  -2   5   2    13898.53    13679.19    457.96 o 
  -1   5   2    20742.72    21009.21    627.52 o 
   0   5   2     2864.80     2771.97     88.75 o 
   1   5   2    19714.24    20458.02    511.34 o 
   2   5   2    13108.55    12468.31    322.07 o 
   3   5   2    10878.17    11272.43    280.88 o 
   4   5   2    46105.28    46762.20   1361.02 o 
   5   5   2     1935.84     1832.86     79.26 o 
   6   5   2    24376.74    23975.45    693.17 o 
   7   5   2     4766.85     4301.69    142.19 o 
   8   5   2     1598.72     1512.66     78.51 o 
   9   5   2     4733.47     4491.69    170.61 o 
  10   5   2     2887.37     2699.73    113.55 o 
  11   5   2     9142.41     8769.71    298.20 o 
  12   5   2     9254.22     9094.94    307.46 o 
  13   5   2     2722.14     2915.63    125.23 o 
  14   5   2     5754.91     5885.24    222.28 o 
  15   5   2      932.50      974.47     95.50 o 
  16   5   2     1662.29     1872.78    158.07 o 
  17   5   2      705.17      805.34    139.46 o 
 -17   6   2     2070.99     2074.79    202.58 o 
 -16   6   2      635.14      674.15    154.92 o 
 -15   6   2     2428.20     2541.55    192.44 o 
 -14   6   2     1083.74     1350.98    148.73 o 
 -13   6   2      569.49      655.31    127.30 o 
 -12   6   2     1779.88     1623.58    137.68 o 
 -11   6   2     3933.77     3884.36    169.32 o 
 -10   6   2     1390.15     1435.27     90.30 o 
  -9   6   2    19419.07    19511.21    604.48 o 
  -8   6   2     2130.55     2090.25     95.45 o 
  -7   6   2    24016.71    24345.42    855.34 o 
  -6   6   2     7689.28     7497.86    295.09 o 
  -5   6   2     2905.13     2738.95    192.76 o 
  -3   6   2     8915.17     9008.50    322.66 o 
  -2   6   2     1894.25     1758.95     83.57 o 
  -1   6   2    42682.33    41977.77   1142.33 o 
   0   6   2     7824.99     8479.67    239.06 o 
   1   6   2    42728.33    42952.34   1142.53 o 
   2   6   2     1512.93     1477.35     54.66 o 
   3   6   2     8443.96     8754.32    226.90 o 
   4   6   2     5740.13     5708.09    187.57 o 
   5   6   2     1809.97     1662.91     80.83 o 
   6   6   2     8384.74     8291.10    260.85 o 
   7   6   2    23930.62    24215.12    665.16 o 
   8   6   2     2452.21     2410.57    101.70 o 
   9   6   2    19998.37    19710.82    606.88 o 
  10   6   2     1082.25      936.26     73.31 o 
  11   6   2     3165.28     3066.28    141.73 o 
  12   6   2     1410.91     1220.34     89.91 o 
  13   6   2      565.72      506.10     77.16 o 
  14   6   2     1085.27     1110.66     96.42 o 
  15   6   2     1879.03     1994.94    145.60 o 
  16   6   2      533.89      407.57    124.96 o 
  17   6   2     1849.10     2038.54    180.85 o 
 -16   7   2      825.44     1083.00    170.29 o 
 -15   7   2      421.28      452.35    133.72 o 
 -14   7   2     4243.14     4025.75    265.43 o 
 -13   7   2      220.46      165.45    132.01 o 
 -12   7   2     7168.34     7130.74    295.85 o 
 -11   7   2      397.36      328.52     74.68 o 
 -10   7   2      770.06      726.40     83.24 o 
  -9   7   2     3260.06     3203.13    128.48 o 
  -8   7   2     5082.80     4939.83    170.93 o 
  -7   7   2     3428.90     3500.69    151.12 o 
  -6   7   2    15472.70    14382.99    556.77 o 
  -5   7   2      524.53      585.19     45.27 o 
  -4   7   2    41259.31    40864.64   1400.57 o 
  -3   7   2      380.25      547.72     52.66 o 
  -2   7   2    18235.21    19007.46    600.05 o 
  -1   7   2     8820.28     8966.86    227.46 o 
   0   7   2     2366.60     2348.68     83.48 o 
   1   7   2     6917.31     6991.55    224.87 o 
   2   7   2    19562.70    20147.95    537.18 o 
   3   7   2      239.24      348.06     33.18 o 
   4   7   2    40481.62    39601.54   1083.45 o 
   5   7   2      373.62      415.76     49.73 o 
   6   7   2    17876.42    16666.18    488.82 o 
   7   7   2     3257.49     3171.49    136.98 o 
   8   7   2     4860.24     4562.61    171.70 o 
   9   7   2     3203.67     3060.15    132.97 o 
  10   7   2     1152.03     1104.33     76.27 o 
  11   7   2      400.06      344.02     67.20 o 
  12   7   2     7484.16     7628.00    258.95 o 
  13   7   2      210.63      154.31     70.03 o 
  14   7   2     4444.02     4371.71    183.01 o 
  15   7   2      416.60      300.38    103.95 o 
  16   7   2     1039.73      950.77    127.55 o 
 -16   8   2      917.19     1001.55    170.49 o 
 -15   8   2     1257.32     1425.58    164.77 o 
 -14   8   2      943.05     1292.21    227.90 o 
 -13   8   2      120.58       86.94    109.22 o 
 -12   8   2     1835.11     1731.92    151.94 o 
 -11   8   2     5837.01     5839.47    271.23 o 
 -10   8   2     1037.40      913.86    136.37 o 
  -9   8   2    14134.46    13763.71    430.33 o 
  -8   8   2     2948.19     2959.11    139.43 o 
  -7   8   2    15664.50    15520.12    524.08 o 
  -6   8   2    13949.91    13655.11    499.25 o 
  -5   8   2      314.07      324.71     57.18 o 
  -4   8   2    18439.85    18662.53    680.27 o 
  -3   8   2     7470.18     7217.55    316.22 o 
  -2   8   2     1053.34     1118.98     57.59 o 
  -1   8   2    28739.73    28633.59    785.81 o 
   0   8   2      298.93      371.74     39.59 o 
   1   8   2    28980.12    29256.94    786.38 o 
   2   8   2     1959.01     2165.63    170.73 o 
   3   8   2     9217.40     9225.43    224.73 o 
   4   8   2    19162.71    19331.84    527.77 o 
   5   8   2      202.37      226.83     41.17 o 
   6   8   2    14045.82    13853.72    436.92 o 
   7   8   2    14275.16    13578.13    456.44 o 
   8   8   2     2426.26     2471.48    149.25 o 
   9   8   2    13905.08    13344.56    431.53 o 
  10   8   2      715.51      783.28     73.03 o 
  11   8   2     5224.30     5431.16    206.72 o 
  12   8   2     1412.65     1589.05    101.56 o 
  13   8   2      177.89      117.12     75.72 o 
  14   8   2      834.39      889.00    111.76 o 
  15   8   2     1191.72     1222.24    129.15 o 
  16   8   2      801.36      894.68    129.95 o 
 -15   9   2     2181.92     2301.64    198.81 o 
 -14   9   2     2995.76     3009.85    228.04 o 
 -13   9   2     2287.87     2591.41    206.26 o 
 -12   9   2     5455.83     5983.92    321.22 o 
 -11   9   2      996.88      949.53    101.95 o 
 -10   9   2     3234.42     3340.93    206.57 o 
  -9   9   2     1034.50     1047.00    100.91 o 
  -8   9   2     1863.21     1836.82    107.58 o 
  -7   9   2      998.58     1136.40     91.27 o 
  -6   9   2     8061.76     7480.00    371.49 o 
  -5   9   2     7436.47     7364.41    361.22 o 
  -4   9   2    24724.83    24679.21    837.63 o 
  -3   9   2     3297.96     3465.46    152.70 o 
  -2   9   2    11290.65    11099.24    314.24 o 
  -1   9   2     1349.59     1417.95     58.90 o 
   0   9   2     3494.96     3768.24    125.91 o 
   1   9   2      710.07      739.08     53.25 o 
   2   9   2    11368.37    11057.31    349.30 o 
   3   9   2     4606.50     4880.59    139.53 o 
   4   9   2    23859.90    23046.26    590.15 o 
   5   9   2     7898.96     7649.78    227.53 o 
   6   9   2     8224.96     7840.26    233.90 o 
   7   9   2     1554.72     1610.69     95.45 o 
   8   9   2     1688.90     1649.20    106.65 o 
   9   9   2     1748.58     1781.11     92.51 o 
  10   9   2     3829.71     3674.62    149.63 o 
  11   9   2     1092.39     1135.66     88.10 o 
  12   9   2     5847.58     5686.75    216.80 o 
  13   9   2     2533.86     2711.28    133.43 o 
  14   9   2     2953.82     2999.58    172.89 o 
  15   9   2     2196.26     2036.76    156.27 o 
 -15  10   2     1448.42     1296.06    321.70 o 
 -14  10   2     1208.32     1452.10    181.83 o 
 -13  10   2      369.30      374.98    141.37 o 
 -12  10   2     1011.54     1045.00    147.12 o 
 -11  10   2     2675.39     2769.94    148.10 o 
 -10  10   2     2724.49     2700.97    149.78 o 
  -9  10   2     8337.66     8325.40    324.66 o 
  -8  10   2     4414.26     4504.57    248.28 o 
  -7  10   2     8666.19     8065.18    381.06 o 
  -6  10   2     8931.45     8816.29    415.57 o 
  -5  10   2     1166.27     1224.65    116.99 o 
  -4  10   2     6000.81     5830.84    246.88 o 
  -3  10   2     3205.18     3202.00    159.40 o 
  -2  10   2     4774.42     4671.43    150.50 o 
  -1  10   2    14306.11    13778.84    371.54 o 
   0  10   2     6553.39     6732.48    204.32 o 
   1  10   2    12948.42    12392.25    411.12 o 
   2  10   2     4397.09     4436.11    151.02 o 
   3  10   2     3083.10     3199.04    116.39 o 
   4  10   2     6630.29     6425.46    193.82 o 
   5  10   2     1053.01      989.87     69.94 o 
   6  10   2     8687.34     8680.03    261.92 o 
   7  10   2     7490.63     7648.72    263.71 o 
   8  10   2     4100.81     4030.60    167.16 o 
   9  10   2     8431.50     7965.29    322.12 o 
  10  10   2     2756.47     2757.78    130.05 o 
  11  10   2     2383.86     2186.45    122.28 o 
  12  10   2      996.96     1005.79    110.32 o 
  13  10   2      332.29      400.90    106.67 o 
  14  10   2     1327.26     1348.53    131.59 o 
  15  10   2     1395.92     1403.85    141.63 o 
 -14  11   2     1604.27     1830.00    194.35 o 
 -13  11   2     3610.30     3676.48    255.69 o 
 -12  11   2     3481.32     3444.04    235.18 o 
 -11  11   2     2781.45     3037.45    216.50 o 
 -10  11   2     1759.50     1738.26    119.19 o 
  -9  11   2     1099.29      944.11    132.23 o 
  -8  11   2     3322.93     3292.31    205.12 o 
  -7  11   2     3673.58     3433.82    207.99 o 
  -5  11   2    11446.83    11326.28    442.59 o 
  -4  11   2     5662.32     5372.58    213.98 o 
  -3  11   2     7067.28     6920.42    294.79 o 
  -2  11   2     3257.70     3211.75    114.16 o 
  -1  11   2      835.33      936.61    101.58 o 
   0  11   2     2558.61     2588.91    102.88 o 
   1  11   2      842.97      901.48     62.28 o 
   2  11   2     2841.20     2771.28    113.85 o 
   3  11   2     8238.57     8020.25    231.72 o 
   4  11   2     4748.90     4606.01    164.11 o 
   5  11   2    12531.76    12387.30    389.70 o 
   6  11   2     2248.32     2375.26    112.08 o 
   7  11   2     3021.23     3135.52    138.38 o 
   8  11   2     2916.79     2902.75    135.33 o 
   9  11   2     1129.41     1116.65     90.28 o 
  10  11   2     1556.86     1573.22    102.51 o 
  11  11   2     2744.92     2892.71    141.06 o 
  12  11   2     3208.94     3125.47    150.72 o 
  13  11   2     3826.48     3637.11    196.93 o 
  14  11   2     1523.20     1468.74    145.62 o 
 -14  12   2      788.54      747.24    173.80 o 
 -13  12   2      712.70      767.67    214.10 o 
 -12  12   2     1065.91     1181.05    164.50 o 
 -11  12   2     1198.04     1158.84    231.67 o 
 -10  12   2     3786.72     3863.78    243.45 o 
  -9  12   2      959.37     1080.27    250.63 o 
  -8  12   2     5229.75     4970.95    441.50 o 
  -7  12   2     4320.56     4033.72    210.79 o 
  -6  12   2     3074.05     2966.99    155.71 o 
  -5  12   2     6255.93     6061.26    260.40 o 
  -4  12   2     1639.12     1613.01    104.65 o 
  -3  12   2     3180.91     2933.31    146.34 o 
  -2  12   2     8510.16     8553.44    277.01 o 
  -1  12   2     3596.43     3521.70    128.36 o 
   0  12   2    11318.76    11292.31    329.48 o 
   1  12   2     3221.14     3139.94    127.51 o 
   2  12   2     7973.84     7952.07    249.32 o 
   3  12   2     2848.14     2739.60    112.86 o 
   4  12   2     1181.98     1108.92     77.20 o 
   5  12   2     6557.39     6301.42    257.44 o 
   6  12   2     2751.40     2688.47    147.17 o 
   7  12   2     5127.45     4934.17    209.67 o 
   8  12   2     6248.85     6455.07    221.15 o 
   9  12   2     1099.54     1232.85     94.74 o 
  10  12   2     3661.15     3683.75    193.20 o 
  11  12   2      819.66      746.35     92.84 o 
  12  12   2     1035.08     1122.97    129.42 o 
  13  12   2      453.40      357.76    118.13 o 
  14  12   2      735.13      647.29    127.42 o 
 -13  13   2     2569.81     2953.78    439.42 o 
 -12  13   2      498.36      641.70    178.86 o 
 -11  13   2     1965.86     2053.32    193.97 o 
 -10  13   2      658.42      638.02    157.52 o 
  -9  13   2      412.37      234.80    118.63 o 
  -8  13   2      725.36      691.30    104.32 o 
  -7  13   2     3234.67     3382.47    181.20 o 
  -6  13   2      226.59      332.16     87.18 o 
  -5  13   2    17195.00    16469.16    611.11 o 
  -4  13   2      331.88      207.21     81.68 o 
  -3  13   2     8853.02     8611.17    351.10 o 
  -2  13   2      847.19      785.93     74.65 o 
  -1  13   2      685.12      688.32     68.03 o 
   0  13   2     1357.25     1459.95     83.41 o 
   1  13   2      323.69      207.96     83.13 o 
   2  13   2      552.11      532.23     67.17 o 
   3  13   2     9462.96     9235.32    275.61 o 
   4  13   2      231.97      141.59     63.80 o 
   5  13   2    17357.00    16738.23    608.44 o 
   6  13   2      187.15      167.20    104.99 o 
   7  13   2     3360.14     3227.89    173.47 o 
   8  13   2      447.75      416.52     95.43 o 
   9  13   2      325.35      296.80     82.89 o 
  10  13   2      572.28      587.86    107.89 o 
  11  13   2     2064.30     2071.34    128.93 o 
  12  13   2      295.25      348.86    117.09 o 
  13  13   2     2745.73     2952.68    183.84 o 
 -12  14   2     1072.64     1377.07    256.58 o 
 -11  14   2      353.48      205.11    141.94 o 
 -10  14   2     3041.85     2876.22    179.37 o 
  -9  14   2      468.69      435.80    107.70 o 
  -8  14   2     5104.29     5147.29    253.04 o 
  -7  14   2     2027.85     2113.42    142.82 o 
  -6  14   2     3080.05     3257.23    166.56 o 
  -5  14   2     4074.46     3844.62    196.83 o 
  -4  14   2      270.60      301.50     97.97 o 
  -3  14   2     3816.15     3588.46    183.48 o 
  -2  14   2     8905.26     8671.54    292.10 o 
  -1  14   2      852.48      881.23     85.16 o 
   0  14   2    16106.14    16054.41    510.18 o 
   1  14   2      994.58      927.53     81.03 o 
   2  14   2     8613.58     8380.73    291.02 o 
   3  14   2     3847.32     3784.60    158.54 o 
   4  14   2      235.73      251.35     86.12 o 
   5  14   2     3986.81     4043.74    196.31 o 
   6  14   2     2853.76     2825.87    164.08 o 
   7  14   2     2042.79     2147.83    143.79 o 
   8  14   2     6071.54     5789.19    254.66 o 
   9  14   2      409.92      356.76    135.32 o 
  10  14   2     3367.40     3637.02    257.48 o 
  11  14   2      266.60      236.34    114.84 o 
  12  14   2      967.92      978.42    178.39 o 
 -11  15   2     1255.06     1262.44    145.72 o 
 -10  15   2      713.53      790.73    132.61 o 
  -9  15   2       21.98      -52.41    100.98 o 
  -8  15   2     1272.25     1247.67    128.76 o 
  -7  15   2     2411.35     2103.14    150.00 o 
  -6  15   2      585.30      418.10     99.76 o 
  -5  15   2     8115.07     7691.42    323.62 o 
  -4  15   2      216.99      234.26     88.54 o 
  -3  15   2     8333.21     8416.10    329.98 o 
  -2  15   2      569.46      597.28     82.45 o 
  -1  15   2     1233.52     1228.72     93.14 o 
   0  15   2     2363.46     2359.94    123.69 o 
   1  15   2      864.10      933.76     91.10 o 
   2  15   2      591.78      445.75     79.02 o 
   3  15   2     7680.11     7732.53    280.19 o 
   4  15   2      417.04      342.75     91.48 o 
   5  15   2     7914.15     7650.61    320.28 o 
   6  15   2      488.23      453.22    106.69 o 
   7  15   2     1868.78     1787.94    144.39 o 
   8  15   2     1210.58     1246.82    130.88 o 
   9  15   2       22.38       -3.05    135.83 o 
  10  15   2      850.79      704.47    160.58 o 
  11  15   2     1001.19      990.28    177.85 o 
  -9  16   2      788.01      940.67    129.42 o 
  -8  16   2     2311.94     2249.52    196.08 o 
  -7  16   2     1207.03     1395.96    136.50 o 
  -6  16   2     1801.63     1815.87    145.93 o 
  -5  16   2      861.10      776.14    113.52 o 
  -4  16   2      401.47      342.43    108.19 o 
  -3  16   2     1516.73     1524.12    132.03 o 
  -2  16   2     4431.09     4446.87    215.60 o 
  -1  16   2      815.44      795.00     92.19 o 
   0  16   2     6993.06     6506.48    242.74 o 
   1  16   2      904.66      970.52     94.96 o 
   2  16   2     4392.84     4224.63    183.64 o 
   3  16   2     1613.68     1711.51    111.77 o 
   4  16   2      435.02      381.78    103.90 o 
   5  16   2     1022.21      877.72    118.15 o 
   6  16   2     2033.06     1901.20    149.55 o 
   7  16   2     1256.92     1193.42    133.49 o 
   8  16   2     2990.66     3179.11    229.88 o 
   9  16   2      694.51      617.93    162.37 o 
  -7  17   2      553.12      398.25    128.02 o 
  -6  17   2      925.05     1191.81    166.04 o 
  -5  17   2     3161.81     2986.97    183.47 o 
  -4  17   2     1636.74     1623.69    142.68 o 
  -3  17   2     2010.17     2079.53    145.04 o 
  -2  17   2     1209.58     1058.86    128.37 o 
  -1  17   2      130.96      124.56     83.64 o 
   0  17   2     1110.46     1067.60    104.80 o 
   1  17   2       80.07       85.13     83.56 o 
   2  17   2     1293.83     1138.77    104.75 o 
   3  17   2     1448.21     1477.31    134.77 o 
   4  17   2     1684.46     1618.63    172.54 o 
   5  17   2     2902.47     2984.59    182.07 o 
   6  17   2      940.33      997.64    134.19 o 
   7  17   2      501.72      576.28    125.56 o 
  -5  18   2      143.50      170.53    126.35 o 
  -4  18   2      767.55      770.83    130.35 o 
  -3  18   2      654.62      749.71    131.36 o 
  -2  18   2     1223.96     1210.45    136.50 o 
  -1  18   2     1969.67     1819.51    130.69 o 
   0  18   2     1030.71      984.74    114.27 o 
   1  18   2     2078.69     1987.00    128.54 o 
   2  18   2     1064.08     1240.13    116.84 o 
   3  18   2      453.83      584.22    104.79 o 
   4  18   2      697.08      668.17    172.23 o 
   5  18   2      314.59      325.00    122.92 o 
   1   0   3    37945.90    42578.96   1473.55 o 
   2   0   3    87286.16    95406.06   3296.75 o 
   3   0   3     6262.19     6095.44    191.29 o 
   4   0   3    47097.16    48040.73   1440.83 o 
   5   0   3     2436.73     2733.77     87.75 o 
   6   0   3    30287.10    30479.76    822.86 o 
   7   0   3    20761.95    20366.56    554.76 o 
   8   0   3     7859.42     7887.83    227.63 o 
   9   0   3    11386.66    11022.28    346.89 o 
  10   0   3     1046.53     1007.76     65.24 o 
  11   0   3     2092.44     2176.03    101.86 o 
  12   0   3     6001.67     6077.97    245.32 o 
  13   0   3      879.33      921.30     88.21 o 
  14   0   3     2816.63     2901.63    187.19 o 
  15   0   3     2006.65     2079.22    161.54 o 
  16   0   3     2680.11     2781.47    195.33 o 
  17   0   3     1375.75     1435.42    161.50 o 
  18   0   3       83.33      -52.22    143.02 o 
 -18   1   3      857.55      967.58    169.12 o 
 -17   1   3     2745.41     2710.13    212.83 o 
 -16   1   3      459.42      477.81    135.25 o 
 -15   1   3     3280.76     3444.41    303.14 o 
 -14   1   3     5837.79     6112.16    314.49 o 
 -13   1   3     1151.59     1221.73     95.74 o 
 -12   1   3     4790.04     4759.26    204.59 o 
 -11   1   3     5780.86     5708.93    186.71 o 
 -10   1   3     1767.81     1705.21     77.66 o 
  -9   1   3    13851.11    13367.58    407.39 o 
  -8   1   3     1231.05     1189.09     59.95 o 
  -7   1   3    15435.83    15813.37    416.58 o 
  -6   1   3     9738.76     9419.04    257.96 o 
  -5   1   3     3030.23     3049.18     99.42 o 
  -4   1   3    37649.32    38801.04   1029.78 o 
  -3   1   3     2589.90     2902.33    135.23 o 
  -1   1   3    51951.04    57872.92   3446.87 o 
   0   1   3     1899.30     2198.00     72.22 o 
   2   1   3    19848.29    22361.45    601.38 o 
   3   1   3     2670.90     2695.36     83.84 o 
   4   1   3    36501.24    37955.98   1030.57 o 
   5   1   3     2610.53     2584.99     89.57 o 
   6   1   3     9402.03     9055.98    258.96 o 
   7   1   3    14543.22    14448.27    416.83 o 
   8   1   3     1822.12     1912.28     67.97 o 
   9   1   3    13359.33    12741.98    407.41 o 
  10   1   3     1397.72     1326.80     75.63 o 
  11   1   3     4797.56     4672.56    213.44 o 
  12   1   3     4942.88     4657.68    180.05 o 
  13   1   3     1223.25     1259.69     98.20 o 
  14   1   3     5584.52     5898.99    292.72 o 
  15   1   3     3532.83     3788.69    224.88 o 
  16   1   3      580.28      635.24    133.80 o 
  17   1   3     2826.55     2796.82    211.09 o 
  18   1   3      928.99     1094.23    221.15 o 
 -17   2   3     1013.57     1193.12    229.88 o 
 -16   2   3      935.41     1104.22    154.66 o 
 -15   2   3     2026.29     2199.96    183.23 o 
 -14   2   3     3444.93     3300.97    209.19 o 
 -13   2   3     2338.03     2354.63    132.23 o 
 -12   2   3     9435.15     9643.10    366.95 o 
 -11   2   3     5890.08     5799.01    232.27 o 
 -10   2   3     4564.10     4736.20    164.39 o 
  -9   2   3     9154.20     9302.96    300.84 o 
  -8   2   3    10648.47    10413.91    332.41 o 
  -7   2   3    15638.97    15892.86    467.30 o 
  -6   2   3    23769.43    23553.76    614.94 o 
  -4   2   3    34099.27    34041.01   1011.50 o 
  -3   2   3    27604.88    28475.37    906.39 o 
  -2   2   3    14562.51    14565.79    539.21 o 
   0   2   3     4921.93     5296.10    165.35 o 
   1   2   3     4940.85     5506.90    153.16 o 
   2   2   3    15902.29    15965.21    466.86 o 
   3   2   3    23848.61    24522.42    700.26 o 
   4   2   3    33282.93    33328.32    905.59 o 
   5   2   3     2937.38     3052.98     96.24 o 
   6   2   3    21816.94    21875.83    616.78 o 
   7   2   3    18569.33    18611.79    471.42 o 
   8   2   3    11140.54    10841.92    301.46 o 
   9   2   3     9751.01     9653.57    273.38 o 
  10   2   3     4544.83     4429.25    166.71 o 
  11   2   3     6051.91     5701.46    239.74 o 
  12   2   3    10121.82     9716.65    318.58 o 
  13   2   3     2478.18     2508.97    132.83 o 
  14   2   3     3212.49     3238.11    164.26 o 
  15   2   3     1704.17     1643.66    214.40 o 
  16   2   3     1240.91     1251.55    149.57 o 
  17   2   3      888.36      920.52    153.51 o 
 -17   3   3     1757.17     1695.49    178.68 o 
 -16   3   3     2588.76     2811.91    201.75 o 
 -15   3   3     3533.34     3691.98    226.66 o 
 -14   3   3     5993.57     6150.31    330.43 o 
 -13   3   3     1037.90      977.21    130.51 o 
 -12   3   3     5506.16     5542.22    234.39 o 
 -11   3   3     9766.19     9920.46    334.79 o 
 -10   3   3     3222.75     3130.35    133.17 o 
  -9   3   3    14477.05    14597.88    431.92 o 
  -8   3   3     9253.76     9544.83    325.32 o 
  -7   3   3    13338.13    13676.37    505.92 o 
  -6   3   3     9012.06     8976.22    295.51 o 
  -5   3   3     2954.58     2792.56    107.34 o 
  -4   3   3    23376.05    23343.01    867.74 o 
  -1   3   3    43732.15    44243.33   1580.95 o 
   0   3   3    31587.32    34483.29   1034.96 o 
   1   3   3    45815.23    46237.62   1114.96 o 
   2   3   3    16685.34    17659.99    437.09 o 
   3   3   3    10357.02    11289.81    310.52 o 
   4   3   3    26300.00    26181.72    675.86 o 
   5   3   3     3373.54     3533.65    102.62 o 
   6   3   3    11114.21    10918.63    432.75 o 
   7   3   3    10161.64    10485.74    321.18 o 
   8   3   3    11579.82    11383.29    297.48 o 
   9   3   3    13469.93    13304.60    389.80 o 
  10   3   3     3623.74     3779.22    172.92 o 
  11   3   3     8255.30     7958.57    388.60 o 
  12   3   3     5805.28     5733.43    273.83 o 
  13   3   3     1289.05     1321.30     88.14 o 
  14   3   3     6164.20     6407.30    264.65 o 
  15   3   3     3399.25     3235.29    171.61 o 
  16   3   3     2621.02     2718.56    200.32 o 
  17   3   3     1559.19     1645.32    234.85 o 
 -17   4   3      946.59      892.75    152.08 o 
 -16   4   3     1775.00     1960.61    185.77 o 
 -15   4   3     3786.43     4012.34    256.88 o 
 -14   4   3     1675.01     1593.20    149.69 o 
 -13   4   3     5758.60     5675.34    319.22 o 
 -12   4   3     8177.38     8272.37    335.61 o 
 -11   4   3     5520.82     5427.16    225.74 o 
 -10   4   3    12255.68    11964.10    418.26 o 
  -9   4   3     2295.11     2283.19     93.64 o 
  -8   4   3     9217.23     9049.01    272.27 o 
  -7   4   3    17487.16    17720.63    564.03 o 
  -6   4   3     4616.80     4296.69    136.82 o 
  -5   4   3    17552.18    16915.72    551.62 o 
  -4   4   3     2789.66     2722.37     89.77 o 
  -3   4   3    25280.27    25172.86   1380.10 o 
  -2   4   3    18107.46    18156.36    611.95 o 
  -1   4   3     6718.78     6826.56    267.20 o 
   0   4   3    21176.68    21130.17    521.35 o 
   1   4   3     7454.60     7648.60    188.43 o 
   2   4   3    16939.07    16991.73    430.22 o 
   3   4   3    22369.88    22449.41    562.11 o 
   4   4   3     2259.43     2103.10     93.35 o 
   5   4   3    20122.28    19895.35    557.38 o 
   6   4   3     3829.99     3640.56    125.95 o 
   7   4   3    18976.65    19302.41    510.32 o 
   8   4   3     8131.11     7989.31    247.80 o 
   9   4   3     1851.43     1911.30     84.98 o 
  10   4   3    11380.10    10880.19    361.52 o 
  11   4   3     5851.84     5530.23    199.53 o 
  12   4   3     9571.86     8941.72    315.74 o 
  13   4   3     6340.04     6106.56    375.94 o 
  14   4   3     1583.74     1724.47    114.69 o 
  15   4   3     4183.74     4237.65    201.99 o 
  16   4   3     1983.00     1896.07    169.85 o 
  17   4   3      876.22      942.36    205.47 o 
 -17   5   3     1086.99     1188.76    171.99 o 
 -16   5   3     2681.29     2826.90    215.69 o 
 -15   5   3     1465.76     1632.08    165.96 o 
 -14   5   3     2283.45     2651.74    322.49 o 
 -13   5   3     1634.98     1676.76    161.32 o 
 -12   5   3     1125.02     1106.48    135.64 o 
 -11   5   3     6170.24     6095.03    244.71 o 
 -10   5   3     6757.22     6439.97    264.87 o 
  -9   5   3     4010.37     3907.54    140.19 o 
  -8   5   3    14654.99    14598.63    474.33 o 
  -7   5   3     7420.72     7350.09    240.61 o 
  -6   5   3     1698.98     1510.59     85.73 o 
  -5   5   3    16603.54    16600.85    587.88 o 
  -4   5   3     7461.53     7717.13    282.12 o 
  -3   5   3     6476.56     6248.92    244.36 o 
  -2   5   3    16465.21    15701.61    611.12 o 
  -1   5   3     6302.21     6357.76    247.49 o 
   0   5   3    39709.07    39237.95   1054.98 o 
   1   5   3     6719.01     6888.20    174.18 o 
   2   5   3    13514.38    13480.71    349.00 o 
   3   5   3     7001.87     6767.05    172.01 o 
   4   5   3     7496.00     7524.04    217.10 o 
   5   5   3    16873.21    16690.93    512.88 o 
   6   5   3     2795.70     2588.87    183.63 o 
   7   5   3     7616.89     7542.01    220.03 o 
   8   5   3    16365.69    16156.39    430.39 o 
   9   5   3     3493.53     3582.03    131.47 o 
  10   5   3     7175.73     7005.13    232.17 o 
  11   5   3     5987.12     5673.94    274.59 o 
  12   5   3     1352.42     1401.26     88.16 o 
  13   5   3     2025.88     1996.78    143.98 o 
  14   5   3     2263.71     2139.51    121.47 o 
  15   5   3     1401.65     1608.15    123.52 o 
  16   5   3     2578.20     2840.52    203.19 o 
  17   5   3      833.78      936.41    212.81 o 
 -17   6   3      265.81      585.31    161.14 o 
 -16   6   3      963.24      951.52    163.25 o 
 -15   6   3     1843.91     2018.10    196.51 o 
 -14   6   3      332.48      240.43    121.68 o 
 -13   6   3     5782.07     5769.57    311.45 o 
 -12   6   3     2192.45     2111.65    164.22 o 
 -11   6   3     3973.01     4242.28    192.29 o 
 -10   6   3     6071.08     5742.87    221.05 o 
  -9   6   3      647.43      693.83     97.00 o 
  -8   6   3    14092.15    13827.96    420.06 o 
  -7   6   3     6937.65     6497.54    224.97 o 
  -6   6   3     4313.04     4201.95    160.54 o 
  -5   6   3    30646.54    30295.61    937.95 o 
  -4   6   3       13.90       -9.10     41.17 o 
  -3   6   3    30888.01    31023.22   1106.73 o 
  -2   6   3    13173.43    13333.36    453.22 o 
  -1   6   3     5904.09     6383.26    175.01 o 
   0   6   3    29655.58    30107.52    813.38 o 
   1   6   3     5525.65     5666.59    173.71 o 
   2   6   3    12403.46    12308.64    318.25 o 
   3   6   3    32221.93    31927.69    780.43 o 
   4   6   3       61.22       51.92     37.17 o 
   5   6   3    32331.93    31796.28    941.92 o 
   6   6   3     3546.05     3426.64    140.53 o 
   7   6   3     7781.45     7356.19    208.35 o 
   8   6   3    13443.72    13003.88    380.03 o 
   9   6   3      416.03      433.09     54.21 o 
  10   6   3     4934.05     4812.68    188.59 o 
  11   6   3     4069.07     4117.45    165.07 o 
  12   6   3     2192.65     2055.61    111.58 o 
  13   6   3     5932.22     5616.22    246.20 o 
  14   6   3      201.65      147.53     77.55 o 
  15   6   3     2316.45     2550.80    148.59 o 
  16   6   3      990.94     1278.41    147.18 o 
  17   6   3      339.85      561.41    195.74 o 
 -16   7   3     1535.27     1288.26    185.35 o 
 -15   7   3     1446.97     1317.37    192.17 o 
 -14   7   3      307.06      340.52    278.52 o 
 -13   7   3     3268.94     3454.95    231.71 o 
 -12   7   3     3209.23     3460.61    245.37 o 
 -11   7   3     2593.07     2465.83    179.12 o 
 -10   7   3     7077.34     6837.61    260.43 o 
  -9   7   3      152.98      125.55     59.74 o 
  -8   7   3    12222.03    11795.29    396.11 o 
  -7   7   3     6102.64     6046.62    203.47 o 
  -6   7   3     6669.14     6664.11    215.15 o 
  -5   7   3    24398.49    23848.31    837.02 o 
  -4   7   3      744.47      730.42     66.80 o 
  -3   7   3    12254.88    11696.53    420.86 o 
  -2   7   3    21779.58    21030.39    743.48 o 
  -1   7   3     1888.16     1928.54     81.79 o 
   0   7   3    36765.41    37151.52   1002.88 o 
   1   7   3     2669.77     2777.38     85.29 o 
   2   7   3    21174.97    21061.28    524.05 o 
   3   7   3    11697.24    11544.01    295.71 o 
   4   7   3      891.05      930.10     51.05 o 
   5   7   3    24360.44    23564.27    648.20 o 
   6   7   3     6208.53     6175.65    219.86 o 
   7   7   3     6013.04     5845.06    210.03 o 
   8   7   3    13892.75    13486.66    362.57 o 
   9   7   3      163.50      146.36     52.40 o 
  10   7   3     6059.89     6033.34    223.26 o 
  11   7   3     2456.44     2590.44    120.95 o 
  12   7   3     2695.83     2680.84    129.83 o 
  13   7   3     3712.75     3795.60    163.17 o 
  14   7   3      101.62      114.54     77.69 o 
  15   7   3     1567.84     1494.19    112.69 o 
  16   7   3     1659.58     1742.53    163.57 o 
 -16   8   3     1459.32     1639.97    187.71 o 
 -15   8   3     1233.71     1552.50    170.83 o 
 -14   8   3     1730.28     1671.48    179.33 o 
 -13   8   3     3519.00     3413.33    225.30 o 
 -12   8   3      461.02      377.45    123.41 o 
 -11   8   3     4437.70     4172.60    252.35 o 
 -10   8   3     1515.07     1496.81    106.91 o 
  -9   8   3     1374.85     1311.23     99.57 o 
  -8   8   3     4157.05     4086.33    193.36 o 
  -7   8   3     3958.03     3727.74    167.90 o 
  -6   8   3     3099.00     3201.15    144.04 o 
  -5   8   3    16867.49    16184.27    608.85 o 
  -4   8   3     1882.58     1940.86    104.53 o 
  -3   8   3    17683.22    17697.50    584.17 o 
  -2   8   3    15859.36    15947.14    472.07 o 
  -1   8   3     6058.02     6139.23    181.29 o 
   0   8   3    15485.47    15140.24    419.50 o 
   1   8   3     6162.97     5958.93    180.38 o 
   2   8   3    14989.48    14632.82    420.71 o 
   3   8   3    15677.63    15625.26    410.14 o 
   4   8   3     2113.75     2023.24     72.48 o 
   5   8   3    18017.25    17549.91    473.99 o 
   6   8   3     2990.59     2946.50    114.01 o 
   7   8   3     3861.62     3642.33    147.63 o 
   8   8   3     4815.76     4786.16    175.97 o 
   9   8   3     1631.87     1564.85     81.58 o 
  10   8   3     1644.09     1588.02     92.31 o 
  11   8   3     4367.23     4422.15    176.59 o 
  12   8   3      628.68      504.38     79.89 o 
  13   8   3     3425.64     3368.86    154.49 o 
  14   8   3     1729.69     1681.71    114.67 o 
  15   8   3     1381.08     1355.98    135.39 o 
  16   8   3     1380.52     1329.94    161.13 o 
 -15   9   3     1309.29     1407.63    181.92 o 
 -14   9   3      706.85      830.17    157.49 o 
 -13   9   3     1290.38     1403.58    158.97 o 
 -12   9   3     1767.59     1964.57    173.63 o 
 -11   9   3     2809.11     2805.57    197.73 o 
 -10   9   3     7100.32     7183.36    274.52 o 
  -9   9   3     1577.08     1467.00    109.24 o 
  -8   9   3    13938.69    13311.22    491.72 o 
  -7   9   3     6134.39     6157.21    294.80 o 
  -5   9   3    18569.33    18484.56    672.79 o 
  -4   9   3      685.46      778.43     76.66 o 
  -3   9   3    10014.86     9917.39    355.30 o 
  -2   9   3    16884.85    16780.27    498.12 o 
  -1   9   3     5292.99     5200.86    166.45 o 
   0   9   3    26572.19    26365.08    719.77 o 
   1   9   3     5545.20     5625.46    167.60 o 
   2   9   3    15866.24    15398.19    443.42 o 
   3   9   3    12580.40    12305.86    320.41 o 
   4   9   3     1180.97     1156.51     86.01 o 
   5   9   3    19352.57    18917.47    521.59 o 
   6   9   3     1975.23     1993.61     87.81 o 
   7   9   3     5499.73     5377.39    179.65 o 
   8   9   3    13872.83    13369.76    431.04 o 
   9   9   3     1757.04     1852.20     96.28 o 
  10   9   3     6339.67     6290.27    235.68 o 
  11   9   3     2837.49     2865.50    133.90 o 
  12   9   3     1809.23     1985.25    112.21 o 
  13   9   3     1412.86     1412.71    106.33 o 
  14   9   3      923.89      823.81     99.10 o 
  15   9   3     1499.13     1650.57    170.86 o 
 -15  10   3      868.83      988.42    244.18 o 
 -14  10   3     2437.84     2897.87    226.82 o 
 -13  10   3     3583.90     3456.43    236.44 o 
 -12  10   3     1755.92     2081.35    185.91 o 
 -11  10   3     3666.89     3849.27    246.41 o 
 -10  10   3     1691.17     1738.28    181.45 o 
  -9  10   3     5171.57     5293.66    294.24 o 
  -8  10   3      438.06      326.81    115.01 o 
  -7  10   3     5235.86     5202.20    248.43 o 
  -6  10   3     2303.96     2220.32    167.05 o 
  -5  10   3     3977.27     3914.38    229.82 o 
  -4  10   3     6527.94     6690.76    232.80 o 
  -3  10   3     8124.11     7891.47    240.43 o 
  -2  10   3     3889.46     3882.09    157.52 o 
  -1  10   3     2216.89     2295.59     84.55 o 
   0  10   3     6412.42     6261.68    192.23 o 
   1  10   3     1708.12     1643.40     81.10 o 
   2  10   3     4340.40     4477.73    143.17 o 
   3  10   3     6304.85     6313.29    210.38 o 
   4  10   3     6746.54     6885.78    209.44 o 
   5  10   3     4139.76     4266.03    145.76 o 
   6  10   3     2500.71     2469.70    102.10 o 
   7  10   3     3930.54     3805.19    149.75 o 
   8  10   3     1072.51     1324.54     78.45 o 
   9  10   3     5420.43     5324.44    200.06 o 
  10  10   3     1707.73     1698.77    100.06 o 
  11  10   3     3721.89     3657.77    161.22 o 
  12  10   3     2118.82     2339.92    140.83 o 
  13  10   3     3518.08     3357.89    159.37 o 
  14  10   3     2524.44     2609.41    226.40 o 
  15  10   3      894.71      875.45    130.86 o 
 -14  11   3     1074.06     1196.95    181.11 o 
 -13  11   3     1108.92     1187.13    195.14 o 
 -12  11   3     2649.32     2613.69    239.11 o 
 -11  11   3     2836.65     3009.90    377.58 o 
 -10  11   3     2661.69     2421.73    185.63 o 
  -9  11   3     4867.83     4990.00    287.32 o 
  -8  11   3     3880.86     3983.42    275.54 o 
  -7  11   3     4886.69     4585.54    261.98 o 
  -6  11   3     1970.10     1920.40    143.71 o 
  -5  11   3     2697.24     2539.18    138.47 o 
  -4  11   3     2347.73     2142.42    123.40 o 
  -3  11   3     8059.05     7819.89    260.38 o 
  -2  11   3     7847.23     7674.02    250.93 o 
  -1  11   3     9343.68     9451.57    272.32 o 
   0  11   3     3376.51     3395.52    127.02 o 
   1  11   3     8925.00     9049.68    272.46 o 
   2  11   3     7043.23     6959.55    221.95 o 
   3  11   3     7415.07     7473.72    231.55 o 
   4  11   3     2425.62     2441.64    117.63 o 
   5  11   3     2699.89     2756.26    125.01 o 
   6  11   3     1519.23     1406.62     85.79 o 
   7  11   3     4911.18     4762.20    165.98 o 
   8  11   3     4193.32     4406.30    174.21 o 
   9  11   3     5036.30     5097.61    229.81 o 
  10  11   3     2222.09     2244.74    119.57 o 
  11  11   3     2694.06     2800.50    139.46 o 
  12  11   3     2574.30     2539.16    144.79 o 
  13  11   3     1128.10      905.30    103.53 o 
  14  11   3     1069.63     1218.24    140.22 o 
 -13  12   3     1072.35     1364.33    173.14 o 
 -12  12   3     2568.08     2622.34    213.86 o 
 -11  12   3     1914.86     1953.41    292.42 o 
 -10  12   3     1414.65     1316.55    157.28 o 
  -9  12   3     4377.85     4631.76    278.92 o 
  -8  12   3     1871.88     1946.37    224.13 o 
  -7  12   3     5796.12     5874.28    292.39 o 
  -6  12   3     5143.76     5131.10    245.19 o 
  -5  12   3      963.48      964.69     94.97 o 
  -4  12   3     7021.95     6869.17    295.43 o 
  -3  12   3      995.06      925.63     92.51 o 
  -2  12   3     1466.90     1471.33     91.78 o 
  -1  12   3     4556.34     4333.63    156.67 o 
   0  12   3      896.54      925.32     68.93 o 
   1  12   3     4625.20     4599.38    171.44 o 
   2  12   3     1529.23     1538.11     82.08 o 
   3  12   3     1022.13     1033.35     72.22 o 
   4  12   3     7947.72     7765.87    232.17 o 
   5  12   3     1316.93     1176.88     91.39 o 
   6  12   3     6245.86     6454.39    224.09 o 
   7  12   3     4996.93     4899.58    179.80 o 
   8  12   3     2366.62     2452.86    119.72 o 
   9  12   3     4110.61     4052.30    203.98 o 
  10  12   3     1534.89     1550.24    126.56 o 
  11  12   3     1412.68     1254.93    107.69 o 
  12  12   3     2907.26     3045.07    148.87 o 
  13  12   3      797.32      841.06    127.30 o 
 -13  13   3      253.07      229.04    157.57 o 
 -12  13   3     1795.67     1788.00    184.02 o 
 -11  13   3     2840.81     2653.24    210.40 o 
 -10  13   3      654.48      541.01    136.91 o 
  -9  13   3     5345.51     5276.33    323.27 o 
  -8  13   3     1763.10     1678.77    227.40 o 
  -7  13   3     2770.76     2894.48    162.32 o 
  -6  13   3     3771.48     3652.84    185.91 o 
  -5  13   3       32.17      -29.49     74.39 o 
  -4  13   3     7062.54     6784.37    285.06 o 
  -3  13   3     3520.82     3506.90    171.57 o 
  -2  13   3     5216.64     5052.60    266.63 o 
  -1  13   3    15826.57    15498.33    484.73 o 
   0  13   3       29.03        1.38     58.27 o 
   1  13   3    15201.47    15083.71    436.46 o 
   2  13   3     4890.18     4631.50    167.65 o 
   3  13   3     3205.54     3306.12    132.15 o 
   4  13   3     7261.25     7126.11    225.49 o 
   5  13   3      102.61      138.09     71.75 o 
   6  13   3     3545.53     3494.23    159.22 o 
   7  13   3     3067.61     3092.55    203.48 o 
   8  13   3     1827.53     1712.30    131.46 o 
   9  13   3     6365.43     6146.69    264.44 o 
  10  13   3      613.63      613.60    113.54 o 
  11  13   3     2690.20     2693.51    144.30 o 
  12  13   3     1548.01     1568.63    122.57 o 
  13  13   3      186.28      103.33    121.56 o 
 -12  14   3     1829.76     2053.81    205.20 o 
 -11  14   3      109.30       53.30    142.15 o 
 -10  14   3      421.10      289.11    146.65 o 
  -9  14   3     2126.56     2032.18    153.31 o 
  -8  14   3      455.16      350.61     98.54 o 
  -7  14   3     1260.22     1206.41    111.63 o 
  -6  14   3     3566.20     3653.91    186.21 o 
  -5  14   3      139.10       27.27     83.96 o 
  -4  14   3     8418.57     8213.95    324.68 o 
  -3  14   3     1332.13     1234.92    106.40 o 
  -2  14   3     3609.14     3506.08    177.82 o 
  -1  14   3     6180.76     5808.60    214.91 o 
   0  14   3       24.30       44.15     64.16 o 
   1  14   3     6068.17     5907.75    198.25 o 
   2  14   3     3589.97     3599.51    139.83 o 
   3  14   3     1062.96      984.72     82.22 o 
   4  14   3     7851.02     7773.52    251.31 o 
   5  14   3       36.30      -43.18     74.83 o 
   6  14   3     3682.30     3507.29    185.64 o 
   7  14   3      733.89      693.90    105.38 o 
   8  14   3      269.44      155.40    132.40 o 
   9  14   3     2333.32     2667.73    260.46 o 
  10  14   3      327.35       95.94    106.18 o 
  11  14   3      214.67      194.02     97.46 o 
  12  14   3     1804.09     1660.66    152.37 o 
 -10  15   3      489.21      514.26    124.86 o 
  -9  15   3     2590.03     2645.53    177.83 o 
  -8  15   3      764.73      945.11    142.14 o 
  -7  15   3     2948.19     2920.44    173.41 o 
  -6  15   3     1994.69     2021.08    145.73 o 
  -5  15   3      544.00      520.00    103.44 o 
  -4  15   3     3329.92     3059.91    172.50 o 
  -3  15   3     2176.65     2089.48    140.24 o 
  -2  15   3     5277.81     5084.87    241.85 o 
  -1  15   3     6682.24     6552.10    244.38 o 
   0  15   3      218.36      141.82     73.10 o 
   1  15   3     6826.92     6740.88    221.60 o 
   2  15   3     5596.07     5510.91    191.28 o 
   3  15   3     2396.08     2504.23    117.11 o 
   4  15   3     3353.46     3361.46    151.01 o 
   5  15   3      584.00      564.25    105.88 o 
   6  15   3     2277.12     2333.67    151.34 o 
   7  15   3     3121.76     3033.15    221.83 o 
   8  15   3      616.00      805.40    157.21 o 
   9  15   3     3106.13     3194.36    233.85 o 
  10  15   3      318.29      191.04    274.45 o 
  -9  16   3     1729.96     1991.97    164.09 o 
  -8  16   3      490.73      609.44    120.39 o 
  -7  16   3      910.32      847.79    123.41 o 
  -6  16   3     3273.24     3533.90    187.99 o 
  -5  16   3      403.56      425.68    166.08 o 
  -4  16   3     5132.60     5101.98    234.11 o 
  -3  16   3     1069.53     1010.25    117.53 o 
  -2  16   3     1536.29     1515.57    123.57 o 
  -1  16   3     2923.53     2744.29    139.72 o 
   0  16   3      132.76      112.70     80.16 o 
   1  16   3     2916.60     2781.66    138.83 o 
   2  16   3     1088.82     1182.30    127.82 o 
   3  16   3      972.34      872.92     96.49 o 
   4  16   3     4370.88     4171.40    223.69 o 
   5  16   3      557.20      466.15    111.32 o 
   6  16   3     3039.65     2955.90    183.15 o 
   7  16   3     1309.70     1297.36    167.15 o 
   8  16   3      498.10      554.54    208.84 o 
   9  16   3     2106.44     2199.38    215.36 o 
  -7  17   3     1271.50     1488.20    147.68 o 
  -6  17   3     1011.74      830.33    134.22 o 
  -5  17   3     1521.32     1660.90    161.36 o 
  -4  17   3      740.12      510.02    118.96 o 
  -3  17   3     1345.15     1075.82    127.45 o 
  -2  17   3     2185.25     2099.95    150.88 o 
  -1  17   3     1771.39     1784.35    123.35 o 
   0  17   3     2735.63     2535.02    138.03 o 
   1  17   3     1707.60     1763.35    120.03 o 
   2  17   3     2252.20     2230.28    129.85 o 
   3  17   3     1083.39      907.98    100.97 o 
   4  17   3      971.61      863.51    122.69 o 
   5  17   3     1416.98     1214.41    141.39 o 
   6  17   3     1119.39     1011.52    170.60 o 
   7  17   3     1293.66     1128.67    308.89 o 
  -5  18   3      788.90      882.05    138.14 o 
  -4  18   3     1028.89      926.25    139.92 o 
  -3  18   3      562.28      619.65    123.01 o 
  -2  18   3      593.22      781.97    122.56 o 
  -1  18   3      724.66      706.11    143.75 o 
   0  18   3     1650.00     1660.57    129.88 o 
   1  18   3      707.86      754.59    104.71 o 
   2  18   3      622.76      528.74    103.48 o 
   3  18   3      699.46      726.05    103.07 o 
   4  18   3     1023.09     1170.48    138.51 o 
   5  18   3      867.05      886.90    135.43 o 
   0   0   4      732.75     1080.26    182.54 o 
   1   0   4     3977.89     4582.24    168.97 o 
   2   0   4    28387.71    30177.10   1049.12 o 
   3   0   4    41690.39    43642.39   1514.55 o 
   4   0   4     2017.47     2189.69     80.64 o 
   5   0   4    41529.02    41023.19   1234.27 o 
   6   0   4     4738.14     4811.61    142.85 o 
   7   0   4     5903.35     5530.69    164.01 o 
   8   0   4     8866.12     8705.99    249.39 o 
   9   0   4      324.15      334.30     42.52 o 
  10   0   4      768.29      796.72    109.88 o 
  11   0   4      964.09      979.98     77.47 o 
  12   0   4       26.05      132.62     62.27 o 
  13   0   4     3882.34     3731.53    222.91 o 
  14   0   4     1472.53     1622.37    148.66 o 
  15   0   4     3488.29     3252.58    214.81 o 
  16   0   4     1793.64     2155.81    184.13 o 
  17   0   4      466.40      433.88    136.01 o 
 -17   1   4      536.13      532.48    142.83 o 
 -16   1   4     2498.29     2594.52    200.78 o 
 -15   1   4     2227.59     2215.27    253.90 o 
 -14   1   4     1655.62     1544.03    241.00 o 
 -13   1   4     4934.76     4739.36    252.03 o 
 -12   1   4     5622.56     5802.81    281.08 o 
 -11   1   4     2509.70     2493.54    120.41 o 
 -10   1   4     9679.51     9303.94    373.80 o 
  -9   1   4     2875.78     2815.90    111.30 o 
  -8   1   4    17023.79    16780.82    518.85 o 
  -7   1   4    11858.77    11768.31    359.59 o 
  -6   1   4    13269.88    13217.17    422.25 o 
  -5   1   4    35613.37    36590.89    975.68 o 
  -4   1   4     5800.19     5807.79    204.54 o 
  -3   1   4    46216.74    48455.02   1704.20 o 
  -2   1   4    51366.15    54286.79   1892.84 o 
  -1   1   4    18628.99    20652.28    699.94 o 
   0   1   4   103500.76   111861.23   3846.75 o 
   1   1   4    17971.65    19823.65    609.10 o 
   2   1   4    51623.29    54979.12   1636.91 o 
   3   1   4    47380.75    49548.06   1317.07 o 
   4   1   4     5301.10     5300.68    155.95 o 
   5   1   4    35272.77    35984.56    976.78 o 
   6   1   4    13816.03    14162.65    378.07 o 
   7   1   4    11496.08    11310.76    321.34 o 
   8   1   4    17190.60    16880.61    464.90 o 
   9   1   4     3800.30     3782.43    115.39 o 
  10   1   4    11428.26    10904.24    367.11 o 
  11   1   4     2024.55     2130.21    125.33 o 
  12   1   4     5213.01     5128.94    221.51 o 
  13   1   4     4113.73     4066.37    244.31 o 
  14   1   4     1624.08     1695.40    144.17 o 
  15   1   4     2443.39     2494.43    439.22 o 
  16   1   4     2529.45     2543.51    332.62 o 
  17   1   4      670.47      557.43    139.47 o 
 -17   2   4      874.57      835.39    151.54 o 
 -16   2   4     2880.86     3087.39    221.50 o 
 -15   2   4     2314.14     2553.41    192.79 o 
 -14   2   4     2381.90     2633.81    189.27 o 
 -13   2   4     5767.11     5621.11    294.80 o 
 -12   2   4     4720.19     4688.43    247.18 o 
 -11   2   4     2938.79     3101.17    149.56 o 
 -10   2   4     6287.75     6213.76    395.15 o 
  -9   2   4     1630.19     1449.00     65.54 o 
  -8   2   4    12711.43    12409.82    327.99 o 
  -7   2   4     4975.92     4938.19    183.25 o 
  -6   2   4     4620.65     4443.70    122.80 o 
  -5   2   4    40140.98    41057.77   1253.35 o 
  -4   2   4     5192.00     5531.27    230.90 o 
   0   2   4      535.69      559.01     57.42 o 
   1   2   4     1378.63     1547.51     76.99 o 
   2   2   4     2077.79     2180.78     78.91 o 
   3   2   4    30365.07    31336.94    844.28 o 
   4   2   4     7249.12     7599.03    285.38 o 
   5   2   4    41249.75    42299.30   1122.18 o 
   6   2   4     3838.34     3628.90    124.98 o 
   7   2   4     6226.80     6239.61    169.29 o 
   8   2   4    11272.40    10991.18    329.66 o 
   9   2   4     1481.51     1569.86     69.29 o 
  10   2   4     4753.07     4444.41    156.72 o 
  11   2   4     3199.64     3136.92    133.47 o 
  12   2   4     4079.69     3975.58    189.45 o 
  13   2   4     5338.97     5409.64    232.12 o 
  14   2   4     2689.61     2644.45    258.17 o 
  15   2   4     2630.55     2709.07    184.38 o 
  16   2   4     3082.50     3072.94    210.21 o 
  17   2   4     1103.23     1016.11    155.94 o 
 -17   3   4     1872.51     1922.63    195.11 o 
 -16   3   4     2833.30     2950.97    208.62 o 
 -15   3   4     2858.23     2973.38    204.21 o 
 -14   3   4     2918.54     2746.65    193.79 o 
 -13   3   4     2579.13     2484.45    217.67 o 
 -12   3   4     3578.69     3396.56    219.75 o 
 -11   3   4     7467.83     7309.91    350.95 o 
 -10   3   4     5640.79     5599.50    221.61 o 
  -9   3   4     3970.81     3637.29    162.23 o 
  -8   3   4    13378.39    13312.37    419.92 o 
  -7   3   4     6628.68     6435.96    201.22 o 
  -6   3   4     9345.42     8769.89    244.13 o 
  -5   3   4     9928.17     9799.47    283.03 o 
  -4   3   4    13218.20    13326.70    690.45 o 
  -2   3   4    17994.78    18525.24    849.95 o 
   0   3   4     9626.32     9528.98    293.20 o 
   1   3   4     7364.28     7441.13    188.54 o 
   2   3   4    19593.84    20351.96    537.70 o 
   3   3   4     4155.92     3720.61    127.00 o 
   4   3   4    10381.11    10709.62    307.01 o 
   5   3   4     7946.14     7777.53    332.90 o 
   6   3   4     9229.90     8594.07    247.99 o 
   7   3   4     6056.05     5857.85    181.82 o 
   8   3   4    13290.20    13687.41    378.87 o 
   9   3   4     3940.64     3986.66    131.30 o 
  10   3   4     5548.98     5387.75    175.49 o 
  11   3   4     7348.47     7030.72    242.01 o 
  12   3   4     3524.79     3668.73    150.90 o 
  13   3   4     3010.61     3028.31    148.00 o 
  14   3   4     2958.30     2926.10    190.79 o 
  15   3   4     2681.53     2716.11    193.10 o 
  16   3   4     2409.61     2550.19    201.17 o 
  17   3   4     1912.70     1895.62    185.18 o 
 -17   4   4      974.33      958.81    163.12 o 
 -16   4   4     1333.26     1441.73    163.68 o 
 -15   4   4     3310.95     3435.15    231.95 o 
 -14   4   4     3167.92     3172.89    210.38 o 
 -13   4   4     5466.44     5210.91    308.18 o 
 -12   4   4     6501.23     6421.33    337.56 o 
 -11   4   4     2292.77     2192.53    177.27 o 
 -10   4   4     5816.73     5816.89    226.58 o 
  -9   4   4     3251.65     3046.64    158.66 o 
  -8   4   4    13124.92    13879.66    488.14 o 
  -7   4   4     7024.52     6866.19    245.93 o 
  -6   4   4    10071.36    10246.98    269.51 o 
  -5   4   4    16568.50    16210.07    505.42 o 
  -4   4   4    16408.91    16489.43    563.46 o 
  -3   4   4     9989.01     9754.57    460.14 o 
  -2   4   4    10133.70     9999.88    392.58 o 
  -1   4   4     9288.20     9248.68    310.65 o 
   0   4   4    12228.13    12351.41    378.29 o 
   1   4   4     8222.94     8280.22    217.34 o 
   2   4   4    11346.63    11381.10    275.76 o 
   3   4   4    10883.61    10709.17    264.06 o 
   4   4   4    15505.85    15547.96    434.90 o 
   5   4   4    17238.68    16879.22    455.61 o 
   6   4   4     8614.05     8881.50    273.30 o 
   7   4   4     8861.71     8799.02    227.63 o 
   8   4   4    12695.95    13346.38    381.60 o 
   9   4   4     4273.89     4289.34    132.20 o 
  10   4   4     5629.67     5459.03    179.46 o 
  11   4   4     3334.36     3133.99    126.91 o 
  12   4   4     7069.21     6894.26    301.55 o 
  13   4   4     6497.40     6246.10    247.52 o 
  14   4   4     3127.66     3129.80    164.53 o 
  15   4   4     3247.54     3450.27    220.74 o 
  16   4   4     1242.79     1207.42    155.03 o 
  17   4   4     1046.87     1183.65    220.85 o 
 -17   5   4     2178.17     1849.12    283.88 o 
 -16   5   4     1524.62     1425.49    272.76 o 
 -15   5   4     2184.45     2372.52    183.59 o 
 -14   5   4     2793.33     2998.98    214.29 o 
 -13   5   4      768.62      856.36    127.41 o 
 -12   5   4     5276.64     4991.29    276.70 o 
 -11   5   4     7119.88     7022.41    339.01 o 
 -10   5   4     1204.42     1224.52     83.31 o 
  -9   5   4    14865.89    14816.05    501.16 o 
  -8   5   4     5567.35     5255.19    188.73 o 
  -7   5   4    20204.72    19810.45    649.41 o 
  -6   5   4    19683.32    19105.32    613.76 o 
  -4   5   4    21503.63    21029.30    672.46 o 
  -3   5   4      560.14      484.78     50.62 o 
  -2   5   4     8967.17     8749.62    296.76 o 
  -1   5   4    17184.23    16806.53    621.25 o 
   0   5   4      186.76      303.78     28.97 o 
   1   5   4    18209.98    18014.34    438.07 o 
   2   5   4     8230.85     7760.65    206.34 o 
   3   5   4      881.31      855.21     35.33 o 
   4   5   4    23360.42    23002.49    601.10 o 
   5   5   4     1324.91     1359.96     57.43 o 
   6   5   4    21564.24    21396.25    554.15 o 
   7   5   4    17232.15    17307.66    504.81 o 
   8   5   4     4066.42     4041.28    146.66 o 
   9   5   4    13227.25    13129.60    391.37 o 
  10   5   4      847.54      798.46     66.20 o 
  11   5   4     6881.39     6431.11    230.60 o 
  12   5   4     5339.16     5102.33    192.63 o 
  13   5   4      870.85     1041.82     88.64 o 
  14   5   4     3092.43     3166.49    162.07 o 
  15   5   4     2138.99     1992.63    168.76 o 
  16   5   4     1560.05     1712.83    161.78 o 
  17   5   4     1901.33     1679.86    246.36 o 
 -16   6   4      362.22      138.00    139.23 o 
 -15   6   4      992.80     1099.03    160.15 o 
 -14   6   4     3903.85     3848.49    250.11 o 
 -13   6   4     1766.40     1740.18    152.42 o 
 -12   6   4     4186.00     4321.59    273.80 o 
 -11   6   4     1641.34     1900.48    206.95 o 
 -10   6   4     1977.17     1991.30    154.93 o 
  -9   6   4     5620.00     5448.16    243.45 o 
  -8   6   4     3853.50     3696.69    162.31 o 
  -7   6   4     5277.67     5304.56    188.01 o 
  -6   6   4    13899.01    14017.51    573.71 o 
  -5   6   4     3922.39     3803.49    152.72 o 
  -4   6   4    24632.35    24074.38    769.09 o 
  -3   6   4     5844.60     5766.54    220.93 o 
  -2   6   4    12849.40    12781.02    480.03 o 
  -1   6   4     9027.48     8820.23    283.40 o 
   0   6   4     2269.18     2380.08     84.15 o 
   1   6   4     7280.11     7091.58    196.33 o 
   2   6   4    13775.09    13720.95    338.25 o 
   3   6   4     5743.16     5732.38    154.26 o 
   4   6   4    26538.46    26215.41    627.03 o 
   5   6   4     3523.68     3397.98    116.08 o 
   6   6   4    12925.77    12258.72    402.18 o 
   7   6   4     6237.90     6038.56    194.73 o 
   8   6   4     3927.23     3709.75    131.43 o 
   9   6   4     6652.89     6707.85    195.91 o 
  10   6   4     2165.27     2180.45     95.61 o 
  11   6   4     1186.26     1301.50     88.34 o 
  12   6   4     5494.54     5307.34    193.23 o 
  13   6   4     1632.91     1532.49    126.10 o 
  14   6   4     4618.60     4223.54    198.48 o 
  15   6   4      826.74      859.31    130.83 o 
  16   6   4      303.55      129.42    125.84 o 
 -16   7   4      214.17       86.94    143.48 o 
 -15   7   4     1567.32     1691.07    174.26 o 
 -14   7   4     1274.21     1351.30    158.10 o 
 -13   7   4       43.86       51.48    141.15 o 
 -12   7   4     3198.33     3025.07    209.69 o 
 -11   7   4     4428.64     4292.94    275.34 o 
 -10   7   4      583.99      524.41    110.89 o 
  -9   7   4     7118.73     6838.81    254.28 o 
  -8   7   4     1457.45     1414.68     90.41 o 
  -7   7   4    14062.87    13455.82    409.30 o 
  -6   7   4     8411.44     8235.36    333.57 o 
  -5   7   4     1667.06     1819.70     93.41 o 
  -4   7   4    14672.19    14680.57    515.45 o 
  -3   7   4    10178.21    10289.07    380.91 o 
  -2   7   4    12572.98    12578.91    474.42 o 
  -1   7   4    44601.19    44803.42   1394.30 o 
   0   7   4     3226.31     3176.81    107.19 o 
   1   7   4    47361.19    47475.05   1247.05 o 
   2   7   4    13750.34    13455.43    333.84 o 
   3   7   4    10497.35    10464.14    267.74 o 
   4   7   4    14558.47    14145.64    362.02 o 
   5   7   4     1099.15     1169.75     68.94 o 
   6   7   4     9618.95     9334.57    260.06 o 
   7   7   4    12554.02    12372.71    472.68 o 
   8   7   4     1355.96     1397.80     75.24 o 
   9   7   4     6267.80     5923.46    199.15 o 
  10   7   4      834.34      925.61     68.80 o 
  11   7   4     3992.92     3910.34    163.12 o 
  12   7   4     3219.41     3206.61    141.26 o 
  13   7   4       29.95      -34.85     73.05 o 
  14   7   4     1023.73     1006.80    103.18 o 
  15   7   4     1291.74     1268.02    119.44 o 
  16   7   4      329.38      333.64    188.49 o 
 -16   8   4      534.39      409.44    167.53 o 
 -15   8   4      511.95      527.71    158.02 o 
 -14   8   4     2024.04     2332.59    230.08 o 
 -13   8   4      369.14      264.46    124.58 o 
 -12   8   4     2960.74     2842.33    293.11 o 
 -11   8   4     4420.14     4409.16    393.96 o 
 -10   8   4     2900.13     2868.84    200.21 o 
  -9   8   4     9206.21     8742.17    343.61 o 
  -8   8   4     2415.15     2237.13    150.40 o 
  -7   8   4     6901.61     6534.65    330.24 o 
  -6   8   4    10748.34    10270.55    384.20 o 
  -5   8   4      646.91      640.76     66.19 o 
  -4   8   4    19026.03    18929.43    697.88 o 
  -3   8   4     4287.05     3877.75    190.46 o 
  -2   8   4     8090.69     7800.12    270.98 o 
  -1   8   4    19668.59    19219.37    585.60 o 
   0   8   4       39.86       23.22     35.24 o 
   1   8   4    19226.75    18922.49    523.26 o 
   2   8   4     8783.41     8759.01    220.98 o 
   3   8   4     5150.10     5069.49    134.34 o 
   4   8   4    20316.44    19930.72    492.08 o 
   5   8   4      295.85      280.58     45.62 o 
   6   8   4    10857.12    10271.23    297.65 o 
   7   8   4     7044.85     6680.13    205.18 o 
   8   8   4     2085.24     1907.47    102.50 o 
   9   8   4     9290.22     9075.69    270.75 o 
  10   8   4     3625.85     3491.33    132.88 o 
  11   8   4     3633.48     3661.57    160.69 o 
  12   8   4     3874.01     3868.00    158.62 o 
  13   8   4      612.81      533.92     83.48 o 
  14   8   4     2661.70     2554.38    133.84 o 
  15   8   4      578.13      690.63    110.62 o 
  16   8   4      537.63      389.49    193.75 o 
 -15   9   4     1873.91     2064.39    205.46 o 
 -14   9   4     1352.71     1598.24    174.68 o 
 -13   9   4     1030.04     1019.69    156.34 o 
 -12   9   4     2696.83     2550.28    269.79 o 
 -11   9   4     3085.51     3481.49    214.56 o 
 -10   9   4     1831.78     1740.86    169.73 o 
  -9   9   4     4459.15     4430.65    259.20 o 
  -8   9   4     2732.64     2818.85    183.07 o 
  -7   9   4     4381.50     4448.93    258.04 o 
  -6   9   4     2334.05     2299.13    155.76 o 
  -5   9   4     1751.85     1771.60    138.59 o 
  -3   9   4     7972.32     8203.77    319.32 o 
  -2   9   4     3352.09     3410.50    123.92 o 
  -1   9   4    17725.54    17444.28    480.03 o 
   0   9   4     9599.30     9648.90    278.00 o 
   1   9   4    17669.91    17227.17    479.64 o 
   2   9   4     2587.01     2483.03    101.94 o 
   3   9   4     8450.88     8523.47    224.57 o 
   4   9   4     4574.53     4325.76    130.11 o 
   5   9   4     1128.95     1188.44     69.72 o 
   6   9   4     2150.23     2250.88     93.42 o 
   7   9   4     5162.96     4951.34    163.28 o 
   8   9   4     2583.43     2657.81    128.89 o 
   9   9   4     4755.98     4652.09    164.75 o 
  10   9   4     2329.57     2432.30    106.53 o 
  11   9   4     2894.71     3103.12    142.43 o 
  12   9   4     3002.10     2899.69    137.66 o 
  13   9   4     1039.75     1102.95    107.08 o 
  14   9   4     1231.72     1279.62    108.66 o 
  15   9   4     1682.07     1724.18    139.94 o 
 -15  10   4     1056.32      891.56    171.00 o 
 -14  10   4     1810.81     1860.86    192.52 o 
 -13  10   4     1245.65     1347.64    171.12 o 
 -12  10   4     2774.42     2654.76    394.06 o 
 -11  10   4     3154.71     3173.92    219.06 o 
 -10  10   4     3156.02     3097.34    208.87 o 
  -9  10   4     3493.06     3317.59    213.81 o 
  -8  10   4     2972.02     2635.14    304.92 o 
  -7  10   4     6053.88     5694.20    281.13 o 
  -6  10   4     4234.45     4252.69    250.86 o 
  -5  10   4     1212.73     1223.39    128.80 o 
  -4  10   4     9286.97     9422.38    360.11 o 
  -3  10   4     9039.71     9310.08    310.05 o 
  -2  10   4     4321.89     4057.86    161.87 o 
  -1  10   4     9255.00     8939.06    247.73 o 
   0  10   4     1130.59     1140.73     63.24 o 
   1  10   4     8181.51     7841.23    245.33 o 
   2  10   4     4718.31     4613.82    146.22 o 
   3  10   4     9721.65     9596.69    277.00 o 
   4  10   4     9670.29     9454.99    252.12 o 
   5  10   4     1639.53     1644.39    119.16 o 
   6  10   4     4543.16     4424.00    152.71 o 
   7  10   4     4827.31     4956.67    177.12 o 
   8  10   4     3084.31     3167.42    161.61 o 
   9  10   4     3630.28     3543.60    155.65 o 
  10  10   4     3119.29     3087.01    139.74 o 
  11  10   4     2947.38     3064.75    143.57 o 
  12  10   4     2685.41     2601.44    134.79 o 
  13  10   4     1689.55     1771.23    169.08 o 
  14  10   4     1973.26     1862.91    127.24 o 
  15  10   4     1253.44     1018.09    137.57 o 
 -14  11   4      869.74     1043.19    241.70 o 
 -13  11   4     1227.35     1160.45    163.28 o 
 -12  11   4     2577.67     2614.52    206.05 o 
 -11  11   4     2557.51     2577.84    200.29 o 
 -10  11   4     4018.78     3800.49    247.33 o 
  -9  11   4     1950.66     1916.90    167.92 o 
  -8  11   4     8075.61     8282.66    397.23 o 
  -7  11   4     3614.36     3298.52    237.10 o 
  -6  11   4     1560.41     1587.89    140.94 o 
  -5  11   4     3542.55     3500.27    244.88 o 
  -4  11   4      991.15     1043.84     89.59 o 
  -3  11   4     1839.99     1858.25     97.64 o 
  -2  11   4     1761.63     1754.37     93.71 o 
  -1  11   4     3303.04     3222.51    144.60 o 
   0  11   4     5669.58     5615.12    180.45 o 
   1  11   4     3706.15     3768.07    129.70 o 
   2  11   4     1708.95     1630.88     82.15 o 
   3  11   4     1775.02     1717.70     84.04 o 
   4  11   4      686.00      511.42     71.35 o 
   5  11   4     5335.20     5106.13    163.18 o 
   6  11   4     1191.00     1203.28     81.51 o 
   7  11   4     5079.58     4958.59    162.78 o 
   8  11   4     7572.80     7552.06    278.26 o 
   9  11   4     2018.64     2046.53    116.14 o 
  10  11   4     3768.55     3949.93    171.81 o 
  11  11   4     2674.54     2787.27    138.36 o 
  12  11   4     2350.31     2567.17    136.25 o 
  13  11   4     1311.32     1428.58    111.77 o 
  14  11   4      829.86      784.04    111.43 o 
 -13  12   4     1585.71     1764.04    194.74 o 
 -12  12   4     1459.00     1463.72    174.87 o 
 -11  12   4     4326.99     4235.90    279.02 o 
 -10  12   4     5411.23     5366.27    314.22 o 
  -9  12   4     1513.30     1575.71    162.44 o 
  -8  12   4     5740.37     5636.27    321.56 o 
  -7  12   4     6295.88     6110.91    325.70 o 
  -6  12   4     2965.85     2876.89    193.37 o 
  -5  12   4     6473.95     6408.40    268.22 o 
  -4  12   4      941.74      894.05     93.90 o 
  -3  12   4     5693.79     5870.09    236.44 o 
  -2  12   4     6773.86     6825.84    268.94 o 
  -1  12   4     2503.85     2447.39    100.79 o 
   0  12   4     9421.94     9289.69    277.19 o 
   1  12   4     1857.35     1882.62     94.81 o 
   2  12   4     6237.03     6464.92    208.33 o 
   3  12   4     5514.15     5285.85    199.46 o 
   4  12   4      609.65      668.26     67.82 o 
   5  12   4     6498.79     6295.11    233.13 o 
   6  12   4     2752.36     2730.91    117.46 o 
   7  12   4     6452.91     6366.47    278.63 o 
   8  12   4     6216.67     6301.45    235.56 o 
   9  12   4     1612.24     1845.02    132.90 o 
  10  12   4     5800.54     5538.92    252.73 o 
  11  12   4     4451.07     4336.40    188.22 o 
  12  12   4     1331.10     1361.14    112.50 o 
  13  12   4     1881.22     1881.93    132.83 o 
 -12  13   4      322.06      313.97    158.75 o 
 -11  13   4      869.40      805.42    328.25 o 
 -10  13   4     3589.81     3509.67    346.31 o 
  -9  13   4      241.11      180.92    119.71 o 
  -8  13   4     4008.13     4377.69    249.28 o 
  -7  13   4      547.05      707.93     99.59 o 
  -6  13   4     1423.21     1546.74    109.35 o 
  -5  13   4     2001.35     2064.59    135.85 o 
  -4  13   4      375.53      383.92     85.03 o 
  -3  13   4     2723.81     2847.32    154.96 o 
  -2  13   4     6022.70     5934.36    248.17 o 
  -1  13   4      301.21      298.95     60.55 o 
   0  13   4    19481.38    19709.06    551.32 o 
   1  13   4      675.68      673.44     66.43 o 
   2  13   4     5730.26     5700.14    193.45 o 
   3  13   4     2861.83     2917.65    121.32 o 
   4  13   4      386.76      386.90     63.87 o 
   5  13   4     2222.86     2375.58    121.40 o 
   6  13   4      642.34      713.30     89.87 o 
   7  13   4      755.38      816.11    170.37 o 
   8  13   4     3522.06     3547.97    169.59 o 
   9  13   4      237.20      202.66     99.65 o 
  10  13   4     3309.42     3266.24    183.39 o 
  11  13   4      951.02     1070.19    105.18 o 
  12  13   4      221.75      217.03     97.20 o 
 -11  14   4     1462.34     1728.73    185.76 o 
 -10  14   4     2340.27     2542.61    218.17 o 
  -9  14   4       65.04      101.43     97.61 o 
  -8  14   4     3366.86     3593.58    195.85 o 
  -7  14   4     2529.24     2424.52    157.57 o 
  -6  14   4      427.19      530.54     98.02 o 
  -5  14   4     4286.96     4389.67    217.99 o 
  -4  14   4      868.57      895.49    105.71 o 
  -3  14   4     9281.90     8973.19    357.20 o 
  -2  14   4     4873.26     4306.07    216.71 o 
  -1  14   4     2002.04     1962.35    109.01 o 
   0  14   4     5159.88     5044.26    193.80 o 
   1  14   4     1845.14     1762.38     97.99 o 
   2  14   4     5144.81     5239.53    177.70 o 
   3  14   4     9259.32     9080.87    278.33 o 
   4  14   4      902.23      978.63     86.33 o 
   5  14   4     4671.12     4809.82    286.79 o 
   6  14   4      366.13      296.99     90.01 o 
   7  14   4     2230.27     2402.65    166.35 o 
   8  14   4     3747.64     3626.49    239.68 o 
   9  14   4       26.84       11.18     97.75 o 
  10  14   4     2552.40     2470.32    167.19 o 
  11  14   4     1245.96     1244.44    116.94 o 
 -10  15   4     1715.43     1847.43    162.23 o 
  -9  15   4      405.50      230.08    111.82 o 
  -8  15   4     2276.53     2214.41    165.83 o 
  -7  15   4     1367.54     1280.10    129.11 o 
  -6  15   4      778.68      673.41    113.12 o 
  -5  15   4     2759.90     2860.61    170.23 o 
  -4  15   4      753.48      732.62    105.98 o 
  -3  15   4     2730.76     2688.45    153.27 o 
  -2  15   4     4042.59     4030.78    196.06 o 
  -1  15   4      975.32      977.97    108.84 o 
   0  15   4     9261.98     8997.71    310.21 o 
   1  15   4      683.42      680.81     83.23 o 
   2  15   4     3824.28     3816.51    151.37 o 
   3  15   4     2397.95     2328.08    117.82 o 
   4  15   4      520.22      474.05     79.05 o 
   5  15   4     2902.00     3026.24    153.35 o 
   6  15   4      777.33      797.42    125.65 o 
   7  15   4     1067.75      978.03    154.99 o 
   8  15   4     2834.44     3022.47    281.90 o 
   9  15   4      494.88      336.52    155.03 o 
  10  15   4     2231.66     2609.98    250.13 o 
  -9  16   4      830.44      773.97    128.52 o 
  -8  16   4     1424.14     1728.91    155.46 o 
  -7  16   4     1713.37     1564.89    141.74 o 
  -6  16   4      773.04      763.95    118.06 o 
  -5  16   4     2195.80     2351.06    156.46 o 
  -4  16   4      895.05      913.86    122.54 o 
  -3  16   4     3811.18     3880.26    204.01 o 
  -2  16   4     1379.19     1392.84    125.09 o 
  -1  16   4     1415.36     1247.99    121.81 o 
   0  16   4     2609.89     2535.84    135.07 o 
   1  16   4     1423.96     1213.00    105.60 o 
   2  16   4     1333.12     1523.56     99.90 o 
   3  16   4     4124.02     4112.62    162.99 o 
   4  16   4      704.39      695.82    105.76 o 
   5  16   4     2547.07     2283.60    202.01 o 
   6  16   4      482.59      405.32    140.90 o 
   7  16   4     1636.17     1495.88    182.10 o 
   8  16   4     1238.15     1564.35    261.75 o 
   9  16   4      690.22      724.58    210.43 o 
  -7  17   4     1098.22      897.29    135.82 o 
  -6  17   4      615.14      556.68    129.99 o 
  -5  17   4     1426.64     1368.37    142.79 o 
  -4  17   4      103.63      169.09    108.25 o 
  -3  17   4     1278.99     1270.46    129.70 o 
  -2  17   4      673.73      654.14    118.61 o 
  -1  17   4     1776.07     1670.38    140.29 o 
   0  17   4     3155.14     3185.78    156.80 o 
   1  17   4     1843.15     1606.56    144.90 o 
   2  17   4      487.83      614.93     97.79 o 
   3  17   4      769.48      713.50    101.75 o 
   4  17   4      181.61       78.53    104.76 o 
   5  17   4     1397.18     1440.56    303.14 o 
   6  17   4      983.46      957.22    216.38 o 
   7  17   4     1239.88     1193.02    175.45 o 
  -4  18   4     1607.19     1818.60    153.02 o 
  -3  18   4     1078.38     1208.27    140.13 o 
  -2  18   4      786.78      861.17    154.36 o 
  -1  18   4     2058.18     2312.36    215.11 o 
   0  18   4       58.12       58.50     96.32 o 
   1  18   4     2078.62     2352.87    141.62 o 
   2  18   4      525.85      527.52    106.76 o 
   3  18   4      945.42      970.92    138.97 o 
   4  18   4     1439.92     1412.28    184.12 o 
   1   0   5    42716.26    46916.85   1256.74 o 
   2   0   5     1075.32     1173.14     58.38 o 
   3   0   5     7489.25     7429.02    269.60 o 
   4   0   5    55238.90    57482.07   1542.13 o 
   5   0   5     5072.73     5499.27    156.90 o 
   6   0   5    23051.92    23285.40    709.38 o 
   7   0   5    28160.61    28138.32    854.17 o 
   8   0   5     1136.38     1252.62     57.86 o 
   9   0   5     7819.85     7381.67    217.58 o 
  10   0   5       70.47       40.35     46.04 o 
  11   0   5     5888.66     5743.45    240.43 o 
  12   0   5     1220.02     1394.02    127.29 o 
  13   0   5       28.93      -24.02     84.47 o 
  14   0   5     1032.46     1001.42    164.77 o 
  15   0   5     2230.61     2174.44    338.47 o 
  16   0   5      972.23     1105.41    149.76 o 
  17   0   5     3362.52     3347.93    239.20 o 
 -17   1   5      744.53      747.57    150.58 o 
 -16   1   5      747.93      546.89    134.86 o 
 -15   1   5      948.06     1005.04    136.80 o 
 -14   1   5     8164.87     8169.61    402.84 o 
 -13   1   5      424.01      550.20    105.36 o 
 -12   1   5     7479.11     7341.02    422.25 o 
 -11   1   5     2478.38     2451.08    145.87 o 
 -10   1   5      680.86      785.21     60.03 o 
  -9   1   5     1497.40     1488.15     72.18 o 
  -8   1   5     2956.42     2970.56    108.98 o 
  -7   1   5     2982.17     3041.28     95.21 o 
  -6   1   5    24978.03    24083.33    696.57 o 
  -5   1   5     2442.37     2479.10    102.92 o 
  -4   1   5    73456.30    75370.33   2705.54 o 
  -3   1   5     8724.31     9096.15    348.94 o 
  -2   1   5    20272.92    21809.15    769.94 o 
  -1   1   5    27134.23    29152.04   1035.15 o 
   0   1   5    18250.92    20101.28    696.74 o 
   1   1   5    28377.70    30607.33    901.29 o 
   2   1   5    20789.97    22204.19    594.26 o 
   3   1   5     9638.65    10107.19    268.69 o 
   4   1   5    77482.32    79742.40   2091.36 o 
   5   1   5     3423.62     3592.54    107.26 o 
   6   1   5    27995.09    27637.26    699.36 o 
   7   1   5     2307.51     2260.62     89.63 o 
   8   1   5     2609.48     2552.61    101.07 o 
   9   1   5     1210.85     1250.15     64.99 o 
  10   1   5      822.79      803.81     63.89 o 
  11   1   5     1686.66     1681.49     94.82 o 
  12   1   5     7684.15     8101.96    376.46 o 
  13   1   5      255.90      300.53    117.13 o 
  14   1   5     8145.57     8254.06    406.63 o 
  15   1   5      843.51      854.88    202.79 o 
  16   1   5     1060.88      884.04    190.58 o 
  17   1   5      887.25     1008.52    219.26 o 
 -17   2   5     2834.12     2734.12    221.08 o 
 -16   2   5     2109.26     2074.95    185.33 o 
 -15   2   5     3010.63     3221.48    217.08 o 
 -14   2   5     2485.97     2497.22    197.13 o 
 -13   2   5      942.37      980.66    129.47 o 
 -12   2   5      540.40      407.88    154.15 o 
 -11   2   5     3139.52     3228.85    208.03 o 
 -10   2   5      976.87      912.89     81.75 o 
  -9   2   5    12099.78    12008.19    386.39 o 
  -8   2   5     4323.37     4045.67    151.75 o 
  -7   2   5    28892.80    28695.88    795.46 o 
  -6   2   5     9987.67     9763.30    311.70 o 
  -5   2   5     3958.94     3765.01    138.73 o 
  -4   2   5    22143.31    22904.90    803.51 o 
  -3   2   5    28283.61    30295.66   1007.20 o 
  -2   2   5     6560.05     6956.03    294.36 o 
  -1   2   5    18827.38    19789.93    727.34 o 
   0   2   5    19527.62    21182.54    639.78 o 
   1   2   5    22207.92    22869.37    899.93 o 
   2   2   5     6260.93     6468.10    205.98 o 
   3   2   5    26429.50    28027.04    777.81 o 
   4   2   5    22180.83    22890.70    620.82 o 
   5   2   5     3156.89     3003.01    103.55 o 
   6   2   5    10440.32    10247.04    280.91 o 
   7   2   5    30125.11    30356.01    798.93 o 
   8   2   5     4707.49     4573.38    139.00 o 
   9   2   5    12692.24    12592.62    348.08 o 
  10   2   5      718.53      739.46     59.67 o 
  11   2   5     3714.12     3833.29    146.72 o 
  12   2   5      249.68      365.30     93.46 o 
  13   2   5     1072.29     1116.97    121.93 o 
  14   2   5     1871.06     2163.86    354.35 o 
  15   2   5     3029.87     3182.14    210.13 o 
  16   2   5     2000.49     2185.56    197.23 o 
  17   2   5     2586.16     2709.24    211.14 o 
 -17   3   5      531.52      594.44    160.71 o 
 -16   3   5      442.83      442.21    137.29 o 
 -15   3   5     4011.62     4120.88    312.76 o 
 -14   3   5     5407.62     5772.58    374.90 o 
 -13   3   5     3343.71     3117.25    204.84 o 
 -12   3   5     6331.83     6464.39    355.18 o 
 -11   3   5     5237.40     4993.58    271.41 o 
 -10   3   5     2538.44     2640.55    185.84 o 
  -9   3   5     3291.63     3389.46    126.17 o 
  -8   3   5     3219.95     3315.85    130.02 o 
  -7   3   5     6588.33     6515.53    212.99 o 
  -6   3   5     8282.13     8454.85    257.30 o 
  -5   3   5    13849.14    13665.45    484.31 o 
  -4   3   5    31686.24    30777.81   1105.40 o 
  -3   3   5    19720.38    20106.53    701.05 o 
  -2   3   5     9203.30     8817.22    379.99 o 
  -1   3   5     8148.70     8500.79    272.74 o 
   0   3   5     2626.89     2808.96     97.97 o 
   1   3   5     8715.25     9095.45    272.19 o 
   2   3   5     8655.00     8539.97    239.16 o 
   3   3   5    19503.04    19792.73    540.62 o 
   4   3   5    32768.38    32087.90    779.30 o 
   5   3   5    13587.38    13479.54    374.78 o 
   6   3   5     7645.02     7750.85    232.34 o 
   7   3   5     6676.36     6596.94    194.12 o 
   8   3   5     3642.18     3656.54    119.71 o 
   9   3   5     3046.88     3115.63    116.22 o 
  10   3   5     3449.85     3592.79    122.70 o 
  11   3   5     5171.26     5230.11    171.79 o 
  12   3   5     7409.29     7370.77    281.58 o 
  13   3   5     3478.04     3372.79    203.51 o 
  14   3   5     5719.90     5718.89    309.09 o 
  15   3   5     3776.43     3859.60    247.47 o 
  16   3   5      683.96      591.02    138.25 o 
  17   3   5      651.07      845.84    150.06 o 
 -17   4   5     1856.14     1937.06    193.45 o 
 -16   4   5     2797.79     2946.48    220.20 o 
 -15   4   5     3101.80     3089.79    212.02 o 
 -14   4   5     3396.24     3255.00    257.68 o 
 -13   4   5     2315.94     2553.41    243.28 o 
 -12   4   5     1689.09     1539.15    145.08 o 
 -11   4   5     4215.00     4461.38    249.03 o 
 -10   4   5     6385.65     6356.03    308.12 o 
  -9   4   5     3853.72     3735.90    206.70 o 
  -8   4   5    13561.57    13883.56    397.34 o 
  -7   4   5    14703.30    14492.68    446.10 o 
  -6   4   5    13810.07    13598.66    379.90 o 
  -5   4   5    11244.19    10644.61    385.13 o 
  -4   4   5     4780.86     4692.33    191.96 o 
  -3   4   5    10099.50     9766.82    409.79 o 
   0   4   5    10439.43    10504.20    324.78 o 
   1   4   5     7183.14     6942.85    195.97 o 
   2   4   5     5948.32     5916.42    154.49 o 
   3   4   5     9461.22     9083.49    255.89 o 
   4   4   5     3454.22     3330.04    128.97 o 
   5   4   5    11272.41    10711.83    299.15 o 
   6   4   5    14312.87    14115.18    385.87 o 
   7   4   5    14554.03    14398.34    402.18 o 
   8   4   5    11394.17    11604.63    356.59 o 
   9   4   5     3808.01     3602.93    126.63 o 
  10   4   5     5963.90     5952.61    191.02 o 
  11   4   5     4253.18     4390.53    182.19 o 
  12   4   5     1607.95     1378.98    112.89 o 
  13   4   5     2396.28     2439.49    170.23 o 
  14   4   5     3065.77     3102.27    206.51 o 
  15   4   5     2932.06     2756.24    199.88 o 
  16   4   5     2616.36     2919.75    214.91 o 
  17   4   5     1725.93     1853.55    176.17 o 
 -17   5   5      272.03      408.32    162.27 o 
 -16   5   5      338.82      342.79    145.25 o 
 -15   5   5     2130.39     2239.64    195.49 o 
 -14   5   5     3030.05     3296.43    210.70 o 
 -13   5   5     4422.57     4169.59    276.11 o 
 -12   5   5     2482.26     2352.52    187.44 o 
 -11   5   5     5758.89     5759.28    457.78 o 
 -10   5   5     1051.29     1236.82    206.95 o 
  -9   5   5     1057.58     1019.38    110.66 o 
  -8   5   5     2991.57     2891.60    155.07 o 
  -7   5   5    14020.01    13883.41    425.71 o 
  -6   5   5     2236.30     2108.62     92.95 o 
  -5   5   5    32207.36    31801.25   1111.53 o 
  -4   5   5     5322.23     5237.70    199.66 o 
  -3   5   5    25917.23    25664.71    878.26 o 
  -1   5   5     2473.53     2515.09    122.16 o 
   0   5   5     5130.80     4923.17    163.22 o 
   1   5   5     2979.29     3061.68     86.38 o 
   2   5   5     4353.55     4351.95    119.59 o 
   3   5   5    25420.75    24669.57    616.87 o 
   4   5   5     5279.60     5139.84    155.45 o 
   5   5   5    32385.36    31842.21    859.14 o 
   6   5   5     3272.66     3098.19    104.51 o 
   7   5   5    13526.37    13544.69    385.60 o 
   8   5   5     4162.98     4392.75    129.80 o 
   9   5   5     1381.43     1476.02     74.44 o 
  10   5   5     1760.44     1680.08     85.94 o 
  11   5   5     5761.74     5681.91    188.27 o 
  12   5   5     3266.12     3179.90    135.41 o 
  13   5   5     5752.17     5594.87    225.06 o 
  14   5   5     2923.47     2606.24    257.97 o 
  15   5   5     2371.31     2517.69    183.82 o 
  16   5   5      353.75      425.92    129.99 o 
  17   5   5      294.22      211.60    177.77 o 
 -16   6   5     2491.27     2338.19    218.53 o 
 -15   6   5      441.10      388.76    139.69 o 
 -14   6   5      833.52      771.96    141.72 o 
 -13   6   5     2008.81     2008.11    168.23 o 
 -12   6   5     1742.09     1873.14    154.52 o 
 -11   6   5     3856.32     3819.50    232.02 o 
 -10   6   5     8413.79     8546.55    387.17 o 
  -9   6   5     1010.56      717.38    101.08 o 
  -8   6   5    19858.92    19116.46    764.67 o 
  -7   6   5     7850.08     7399.45    382.38 o 
  -6   6   5     9427.69     9419.53    382.09 o 
  -5   6   5    11562.84    11931.53    390.02 o 
  -4   6   5     1369.44     1381.95     69.50 o 
  -3   6   5     9700.58     9883.46    364.43 o 
  -2   6   5    22514.80    22497.64    802.57 o 
  -1   6   5      627.32      629.74     60.03 o 
   0   6   5    58932.60    60362.86   1812.69 o 
   1   6   5     1009.57     1034.81     41.84 o 
   2   6   5    23167.20    22870.76    564.81 o 
   3   6   5    10065.15     9952.44    254.57 o 
   4   6   5     1616.35     1607.83     56.30 o 
   5   6   5    12701.17    13118.03    350.65 o 
   6   6   5     7983.78     7772.64    234.87 o 
   7   6   5     8441.01     8380.36    218.14 o 
   8   6   5    17015.29    16530.95    479.73 o 
   9   6   5      711.02      686.96     61.85 o 
  10   6   5     7473.77     7629.80    242.24 o 
  11   6   5     3775.91     3825.94    144.53 o 
  12   6   5     1577.66     1544.83    100.27 o 
  13   6   5     1558.13     1451.67    112.06 o 
  14   6   5      905.47     1102.53    130.01 o 
  15   6   5      494.79      575.58    124.58 o 
  16   6   5     2521.58     2779.83    207.94 o 
 -16   7   5      515.39      472.37    163.94 o 
 -15   7   5     1255.81     1226.15    161.45 o 
 -14   7   5       79.03      113.45    134.18 o 
 -13   7   5     3279.84     3555.74    246.05 o 
 -12   7   5      768.27      831.45    188.39 o 
 -11   7   5     4938.40     4338.49    287.50 o 
 -10   7   5     1604.39     1537.95    325.87 o 
  -9   7   5      109.54      -59.37    222.04 o 
  -8   7   5     3732.88     3652.64    251.00 o 
  -7   7   5     8145.70     7797.94    297.99 o 
  -6   7   5     1634.94     1738.99    106.96 o 
  -5   7   5    27473.85    27363.63    951.36 o 
  -4   7   5     1297.18     1253.04     83.24 o 
  -3   7   5    29977.13    30467.32   1074.70 o 
  -2   7   5     9091.38     9280.62    346.74 o 
  -1   7   5     5158.39     5007.83    198.37 o 
   0   7   5    15060.07    15302.12    473.65 o 
   1   7   5     4836.43     4836.83    136.88 o 
   2   7   5     9228.37     9484.43    243.18 o 
   3   7   5    30488.16    30668.16    756.68 o 
   4   7   5     1312.26     1390.86     55.52 o 
   5   7   5    27286.83    26606.98    733.55 o 
   6   7   5     2218.01     2174.25     84.03 o 
   7   7   5     8107.16     7493.65    259.07 o 
   8   7   5     4941.94     4960.73    159.39 o 
   9   7   5      194.69       85.86     52.65 o 
  10   7   5     1184.57     1290.12     81.22 o 
  11   7   5     5847.02     5822.06    186.34 o 
  12   7   5      681.24      791.67     82.51 o 
  13   7   5     4297.39     4291.39    196.26 o 
  14   7   5       40.46      -10.94    112.39 o 
  15   7   5     1584.97     1373.27    156.09 o 
  16   7   5      671.20      601.05    147.53 o 
 -15   8   5      560.26      677.15    156.63 o 
 -14   8   5      354.65      426.90    135.12 o 
 -13   8   5      867.41      920.95    192.86 o 
 -12   8   5     2241.78     2306.56    174.51 o 
 -11   8   5      755.96      597.86    113.29 o 
 -10   8   5     9350.70     9279.71    453.37 o 
  -9   8   5      592.01      487.15    145.61 o 
  -8   8   5     8264.44     8283.13    397.43 o 
  -7   8   5     1545.99     1548.30     95.86 o 
  -6   8   5     4072.84     4135.44    177.26 o 
  -5   8   5     5629.01     5412.79    220.57 o 
  -4   8   5     4233.98     4191.47    177.01 o 
  -2   8   5    22974.95    22977.45    852.84 o 
  -1   8   5     2097.58     2281.28     96.63 o 
   0   8   5    40093.77    39216.22   1060.79 o 
   1   8   5     1998.21     1976.56     79.97 o 
   2   8   5    25043.25    24673.20    601.21 o 
   3   8   5     6085.45     5869.81    162.04 o 
   4   8   5     3914.92     3872.27    118.31 o 
   5   8   5     5481.26     5272.29    168.77 o 
   6   8   5     3260.67     3184.69    123.14 o 
   7   8   5     1164.76     1150.30     79.47 o 
   8   8   5     8148.55     8061.48    248.17 o 
   9   8   5      745.77      861.45     78.36 o 
  10   8   5     9706.46     9557.48    287.32 o 
  11   8   5      396.94      446.22     69.88 o 
  12   8   5     2039.92     2019.81    116.49 o 
  13   8   5      565.38      543.35     86.12 o 
  14   8   5      307.94      308.49     97.85 o 
  15   8   5      491.13      444.25    127.77 o 
 -15   9   5     1216.66     1512.41    190.96 o 
 -14   9   5      737.65      636.78    211.62 o 
 -13   9   5     3295.64     3129.56    235.80 o 
 -12   9   5     2169.10     2367.93    186.77 o 
 -11   9   5     3605.75     3462.18    236.45 o 
 -10   9   5     2483.77     2265.06    174.59 o 
  -9   9   5     1459.34     1598.35    145.04 o 
  -8   9   5     4216.93     3756.30    233.39 o 
  -7   9   5     4449.86     4430.50    320.31 o 
  -6   9   5     2047.01     2181.74    110.32 o 
  -5   9   5    11850.97    11967.39    429.08 o 
  -4   9   5     4096.19     4102.68    206.86 o 
  -3   9   5     9864.69     9580.98    373.43 o 
  -2   9   5     9163.55     9618.78    296.97 o 
  -1   9   5     1551.78     1567.31     81.14 o 
   0   9   5     5464.95     5285.25    165.92 o 
   1   9   5     1396.53     1455.78     68.44 o 
   2   9   5     8709.44     8685.64    262.05 o 
   3   9   5    10330.68    10048.04    260.90 o 
   4   9   5     5198.19     5210.76    143.15 o 
   5   9   5    11285.78    11259.28    330.19 o 
   6   9   5     1352.20     1319.25     76.95 o 
   7   9   5     3670.09     3703.78    261.79 o 
   8   9   5     4023.16     4089.10    166.38 o 
   9   9   5     1603.59     1641.01     91.06 o 
  10   9   5     1911.55     2063.76    103.17 o 
  11   9   5     3813.73     4069.57    153.84 o 
  12   9   5     2381.54     2437.46    129.61 o 
  13   9   5     3963.36     4006.88    172.88 o 
  14   9   5      929.30      934.97    112.24 o 
  15   9   5     1247.43     1242.91    175.19 o 
 -14  10   5      476.83      416.54    149.96 o 
 -13  10   5      993.69     1041.28    158.98 o 
 -12  10   5     1780.22     1831.25    174.61 o 
 -11  10   5     2444.91     2631.00    207.25 o 
 -10  10   5     4813.56     4651.28    297.57 o 
  -9  10   5     4383.18     4208.96    253.36 o 
  -8  10   5     7999.32     7897.86    420.04 o 
  -7  10   5     5596.93     5680.65    305.46 o 
  -6  10   5     7674.48     7796.34    388.05 o 
  -5  10   5     1208.69     1291.70    111.04 o 
  -4  10   5      680.04      634.47     93.82 o 
  -3  10   5     1510.83     1518.75     80.95 o 
  -2  10   5     7488.97     7463.87    262.72 o 
  -1  10   5     4564.88     4376.53    168.67 o 
   0  10   5    12198.11    12345.34    352.35 o 
   1  10   5     4874.21     4625.23    151.61 o 
   2  10   5     8109.60     8054.33    235.12 o 
   3  10   5      602.27      617.56     58.57 o 
   4  10   5      880.03     1029.23     57.17 o 
   5  10   5      604.28      668.89     81.76 o 
   6  10   5     8117.67     7994.66    244.14 o 
   7  10   5     5851.58     5718.16    214.75 o 
   8  10   5     8911.59     9086.86    303.44 o 
   9  10   5     4252.78     4349.76    161.75 o 
  10  10   5     5546.33     5637.95    192.48 o 
  11  10   5     2078.10     2182.74    113.60 o 
  12  10   5     1658.20     1703.70    122.10 o 
  13  10   5      814.62      935.94    104.24 o 
  14  10   5      438.58      361.49    100.08 o 
 -14  11   5     1504.28     1422.32    401.90 o 
 -13  11   5     2166.51     2356.17    203.93 o 
 -12  11   5     3380.53     3532.13    247.07 o 
 -11  11   5     3462.76     3327.77    389.49 o 
 -10  11   5     4048.25     3991.31    250.67 o 
  -9  11   5     2207.54     2350.01    192.00 o 
  -8  11   5     3355.61     3256.02    217.72 o 
  -7  11   5     1079.09     1056.58    148.09 o 
  -6  11   5     4697.29     4586.74    249.17 o 
  -5  11   5     1561.35     1613.44    154.88 o 
  -4  11   5     5452.74     5446.53    232.74 o 
  -3  11   5     3560.01     3524.11    143.96 o 
  -2  11   5     6281.73     6151.90    215.88 o 
  -1  11   5     3760.39     3556.78    145.09 o 
   0  11   5     2137.80     2083.10    105.76 o 
   1  11   5     3360.94     3310.25    127.23 o 
   2  11   5     5858.52     5841.94    191.44 o 
   3  11   5     3251.16     3252.57    125.65 o 
   4  11   5     5281.62     5261.95    176.59 o 
   5  11   5     2493.22     2637.57    105.48 o 
   6  11   5     3868.65     3785.61    167.99 o 
   7  11   5      843.31      811.25     85.65 o 
   8  11   5     3373.69     3351.36    152.59 o 
   9  11   5     2465.70     2618.08    130.87 o 
  10  11   5     3889.43     4032.98    159.91 o 
  11  11   5     3486.42     3664.19    164.82 o 
  12  11   5     3690.48     3743.57    170.83 o 
  13  11   5     2214.27     2136.69    136.85 o 
  14  11   5     1761.70     1749.78    131.38 o 
 -13  12   5      273.28      290.63    140.74 o 
 -12  12   5      894.49      985.75    164.59 o 
 -11  12   5     2793.17     2941.14    213.05 o 
 -10  12   5     1667.82     1668.99    172.20 o 
  -9  12   5     8096.21     8184.24    404.68 o 
  -8  12   5     1030.11     1296.00    142.77 o 
  -7  12   5     6965.32     6587.27    408.45 o 
  -6  12   5     2284.82     2157.59    173.28 o 
  -5  12   5       43.49       17.90     76.68 o 
  -4  12   5     1931.80     2016.36    128.97 o 
  -3  12   5     2208.73     2312.43    131.44 o 
  -2  12   5      293.63      284.13     70.86 o 
  -1  12   5    12145.46    12174.77    399.51 o 
   0  12   5      362.06      399.95     60.12 o 
   1  12   5    12447.84    12394.36    356.49 o 
   2  12   5      603.18      643.19     64.80 o 
   3  12   5     2319.35     2444.85    104.29 o 
   4  12   5     2060.60     2134.99     96.64 o 
   5  12   5      128.02      154.93     72.45 o 
   6  12   5     2589.62     2540.88    127.72 o 
   7  12   5     5606.93     5479.11    220.41 o 
   8  12   5     1116.29     1179.47    100.23 o 
   9  12   5     7730.27     7569.95    287.38 o 
  10  12   5     1638.56     1724.63    108.13 o 
  11  12   5     2445.93     2390.23    138.29 o 
  12  12   5      852.13      859.27    108.29 o 
  13  12   5      258.12      257.12     95.77 o 
 -12  13   5     2747.21     3045.72    247.96 o 
 -11  13   5     1543.47     1538.44    175.75 o 
 -10  13   5     1458.60     1371.51    196.73 o 
  -9  13   5     2598.69     2629.78    213.03 o 
  -8  13   5      956.69      923.40    159.11 o 
  -7  13   5     1103.91     1276.33    146.35 o 
  -6  13   5     4601.28     4659.97    215.30 o 
  -5  13   5      237.06      286.42     89.16 o 
  -4  13   5     7157.03     7301.77    302.94 o 
  -3  13   5     1574.16     1469.35    109.55 o 
  -2  13   5     3870.40     3884.02    185.19 o 
  -1  13   5     4204.50     4099.50    173.70 o 
   0  13   5      260.52      275.53     67.52 o 
   1  13   5     4175.59     4249.51    153.46 o 
   2  13   5     3591.47     3558.00    141.58 o 
   3  13   5     1361.40     1272.47     84.68 o 
   4  13   5     7608.82     7495.34    235.83 o 
   5  13   5      101.24      106.31     99.17 o 
   6  13   5     4048.98     4005.81    216.77 o 
   7  13   5     1104.88     1148.64     98.06 o 
   8  13   5      987.88      900.24    103.58 o 
   9  13   5     2970.13     2934.83    154.13 o 
  10  13   5     1656.96     1709.26    156.14 o 
  11  13   5     1510.94     1672.65    123.69 o 
  12  13   5     3149.04     3511.56    172.71 o 
 -11  14   5     2166.40     2267.90    209.01 o 
 -10  14   5      319.42      252.69    143.09 o 
  -9  14   5     5747.46     6171.09    356.32 o 
  -8  14   5      257.14      306.66    101.60 o 
  -7  14   5     4653.46     4682.79    228.10 o 
  -6  14   5     1115.41     1163.52    117.24 o 
  -5  14   5      367.33      241.10     88.62 o 
  -4  14   5     1366.85     1322.74    115.99 o 
  -3  14   5     2910.82     2851.79    159.62 o 
  -2  14   5     1632.19     1343.66    114.61 o 
  -1  14   5    13700.38    13904.18    521.18 o 
   0  14   5      125.74      125.30     64.71 o 
   1  14   5    13845.87    13992.89    406.34 o 
   2  14   5     1548.84     1617.41    119.22 o 
   3  14   5     2716.97     2688.30    119.30 o 
   4  14   5     1410.18     1174.78    103.85 o 
   5  14   5      147.82       -3.45     98.40 o 
   6  14   5     1398.10     1357.31    129.27 o 
   7  14   5     4482.39     4482.57    236.55 o 
   8  14   5      198.85      251.06    121.35 o 
   9  14   5     5995.50     6158.90    284.55 o 
  10  14   5      368.48      262.55    114.22 o 
  11  14   5     2347.76     2492.68    144.22 o 
 -10  15   5      968.85     1128.89    141.80 o 
  -9  15   5     1000.22     1018.46    132.11 o 
  -8  15   5      625.84      604.04    117.43 o 
  -7  15   5      429.18      407.12    111.28 o 
  -6  15   5     2717.72     3019.20    197.35 o 
  -5  15   5      331.00      308.75    119.73 o 
  -4  15   5     4361.99     4272.28    219.51 o 
  -3  15   5      460.59      499.20    106.20 o 
  -2  15   5     6119.60     6108.81    266.67 o 
  -1  15   5     2894.20     2665.57    157.54 o 
   0  15   5       90.40       86.57     74.76 o 
   1  15   5     3085.41     3120.97    226.05 o 
   2  15   5     6170.69     6026.00    209.25 o 
   3  15   5      390.73      287.76     76.63 o 
   4  15   5     4444.80     4674.58    197.77 o 
   5  15   5      442.34      542.39    120.23 o 
   6  15   5     2380.87     2675.28    178.71 o 
   7  15   5      223.65      175.37    128.41 o 
   8  15   5      542.82      630.67    143.82 o 
   9  15   5      812.96     1035.31    168.23 o 
  10  15   5      809.61      517.15    172.89 o 
  -8  16   5     1268.31     1226.64    140.87 o 
  -7  16   5     1654.83     1656.15    151.11 o 
  -6  16   5      874.89      908.20    130.55 o 
  -5  16   5      265.19      338.04    107.28 o 
  -4  16   5     1001.30      958.14    114.98 o 
  -3  16   5      753.05      797.37    111.65 o 
  -2  16   5      650.68      530.51    105.55 o 
  -1  16   5     4475.69     4549.27    222.51 o 
   0  16   5     1284.22     1346.44    123.47 o 
   1  16   5     4259.48     4328.89    185.98 o 
   2  16   5      593.46      563.85     85.98 o 
   3  16   5      558.91      612.29     97.88 o 
   4  16   5      901.68      772.47    132.11 o 
   5  16   5      311.74      271.95    115.21 o 
   6  16   5      952.25      855.79    131.83 o 
   7  16   5     2140.69     2089.86    252.51 o 
   8  16   5     1453.88     1583.85    190.26 o 
  -6  17   5     1495.59     1363.93    148.05 o 
  -5  17   5      915.46      895.32    127.19 o 
  -4  17   5     1569.09     1528.45    147.98 o 
  -3  17   5     1092.41     1024.41    129.91 o 
  -2  17   5     2390.55     2106.31    159.12 o 
  -1  17   5      452.19      394.80    113.19 o 
   0  17   5      806.83      838.02    119.08 o 
   1  17   5      635.46      594.14     95.11 o 
   2  17   5     2121.15     2140.51    130.38 o 
   3  17   5      921.57     1119.03    120.70 o 
   4  17   5     1909.47     2094.79    167.53 o 
   5  17   5      767.51      749.87    140.89 o 
   6  17   5     1752.84     1697.88    188.24 o 
  -3  18   5       77.62       47.79    114.36 o 
  -2  18   5     1041.59     1133.14    137.83 o 
  -1  18   5      288.16      363.63    119.58 o 
   0  18   5     3279.23     3414.26    197.55 o 
   1  18   5      360.09      266.31    101.36 o 
   2  18   5     1047.26      972.78    131.94 o 
   3  18   5       95.58      -69.44    139.37 o 
   0   0   6    15440.01    16307.66    697.79 o 
   1   0   6     9862.51    11509.65    315.48 o 
   2   0   6      624.29      634.55     47.24 o 
   3   0   6    95348.49    99570.95   2979.37 o 
   4   0   6       41.74       41.74     35.45 o 
   5   0   6    54504.55    54408.23   1461.54 o 
   6   0   6      299.35      269.26     38.48 o 
   7   0   6    14949.44    14191.58    392.90 o 
   8   0   6     1132.24     1240.31     64.69 o 
   9   0   6       20.96       72.55     57.87 o 
  10   0   6      963.07     1055.22     90.69 o 
  11   0   6     5214.77     5120.62    225.44 o 
  12   0   6      494.72      626.40     91.80 o 
  13   0   6    13488.79    13134.22    605.68 o 
  14   0   6      122.45       56.63    111.69 o 
  15   0   6     4263.46     3853.36    244.05 o 
  16   0   6       32.37       53.49    132.70 o 
  17   0   6       18.14      -23.10    133.07 o 
 -17   1   6      541.14      369.95    154.04 o 
 -16   1   6     3190.33     3519.89    235.41 o 
 -15   1   6     1392.37     1514.72    159.10 o 
 -14   1   6     1267.67     1201.14    139.30 o 
 -13   1   6     1982.09     1969.49    157.55 o 
 -12   1   6     1262.97     1374.38    126.28 o 
 -11   1   6      144.49      121.39     73.03 o 
 -10   1   6     5366.52     5232.64    232.50 o 
  -9   1   6      209.93      131.72     58.60 o 
  -8   1   6    18466.36    18335.50    558.35 o 
  -7   1   6      395.91      434.23     35.79 o 
  -6   1   6    19912.78    19898.21    599.80 o 
  -5   1   6     4410.60     4349.85    183.76 o 
  -4   1   6     4995.18     5103.06    182.87 o 
  -3   1   6     2452.28     2511.64    125.76 o 
  -2   1   6    40853.06    42443.66   1414.45 o 
   0   1   6    23467.94    24092.98    835.84 o 
   1   1   6      594.69      539.02     42.49 o 
   2   1   6    38655.75    39522.87   1222.79 o 
   3   1   6     1806.11     1765.33     63.70 o 
   4   1   6     4329.96     4465.91    154.62 o 
   5   1   6     4783.93     4805.07    139.15 o 
   6   1   6    19442.82    19398.86    535.86 o 
   7   1   6       77.96       72.17     41.42 o 
   8   1   6    18408.45    18000.82    498.80 o 
   9   1   6      346.95      352.23     59.57 o 
  10   1   6     6034.53     6010.76    236.97 o 
  11   1   6       20.52       21.86     72.26 o 
  12   1   6      831.33     1008.47    101.98 o 
  13   1   6     1886.94     1915.13    158.54 o 
  14   1   6     1123.68     1186.20    131.60 o 
  15   1   6     1316.02     1474.43    155.15 o 
  16   1   6     3164.68     3445.17    233.73 o 
  17   1   6      462.58      479.51    145.22 o 
 -17   2   6      244.04      214.55    152.34 o 
 -16   2   6     1153.38     1331.16    170.96 o 
 -15   2   6     2545.75     2436.04    196.45 o 
 -14   2   6     2531.31     2830.75    192.59 o 
 -13   2   6    10637.92    10533.90    490.59 o 
 -12   2   6     3139.64     3187.15    203.21 o 
 -11   2   6     9083.53     9069.05    423.07 o 
 -10   2   6     3031.34     2957.14    139.30 o 
  -9   2   6      242.02      201.77     60.20 o 
  -8   2   6     2022.35     2114.91    110.48 o 
  -7   2   6     8196.32     8119.47    266.11 o 
  -6   2   6     8810.40     8457.73    302.12 o 
  -5   2   6    39911.87    38364.72   1359.48 o 
  -4   2   6    16849.67    17625.17    630.14 o 
  -3   2   6    40179.01    40152.88   1412.53 o 
  -2   2   6    12776.43    13273.90    730.35 o 
  -1   2   6    17602.36    18215.28    591.98 o 
   0   2   6      122.93      126.11     23.58 o 
   1   2   6    15493.79    15684.27    594.83 o 
   2   2   6    11347.46    11720.31    326.30 o 
   3   2   6    41309.60    40890.57   1221.71 o 
   4   2   6    16906.24    17923.52    486.54 o 
   5   2   6    40234.44    39357.86   1050.46 o 
   6   2   6     8290.91     7901.27    230.72 o 
   7   2   6     8489.37     8561.07    239.65 o 
   8   2   6     2016.63     2111.60     83.82 o 
   9   2   6      112.06      170.75     42.94 o 
  10   2   6     2498.26     2340.18    113.09 o 
  11   2   6     8895.77     8728.48    346.67 o 
  12   2   6     3175.26     3311.45    167.89 o 
  13   2   6    10453.29    10096.58    485.97 o 
  14   2   6     2489.95     2504.28    184.98 o 
  15   2   6     2859.37     2816.42    194.05 o 
  16   2   6     1115.21     1305.17    158.55 o 
  17   2   6      273.89      274.81    140.28 o 
 -17   3   6     2753.23     2796.52    474.46 o 
 -16   3   6     3201.88     3168.69    298.27 o 
 -15   3   6     3890.24     3765.78    242.03 o 
 -14   3   6     2108.14     2150.43    172.74 o 
 -13   3   6     2622.56     2379.87    174.70 o 
 -12   3   6      341.71      342.98     97.94 o 
 -11   3   6      103.00      165.09     91.53 o 
 -10   3   6     5277.18     5172.10    271.62 o 
  -9   3   6     3049.48     2987.00    144.14 o 
  -8   3   6    18851.26    18437.16    659.40 o 
  -7   3   6    10315.00     9705.86    294.77 o 
  -6   3   6    14792.04    14005.52    548.70 o 
  -5   3   6     3895.52     3761.01    156.37 o 
  -4   3   6     6510.49     7371.69    249.80 o 
  -3   3   6      522.17      464.38     43.06 o 
  -2   3   6    20030.08    20284.17    888.20 o 
  -1   3   6     4969.05     4888.67    184.72 o 
   0   3   6    14928.03    14751.05    449.80 o 
   2   3   6    20398.86    20890.97    560.45 o 
   3   3   6      203.85      238.38     38.90 o 
   4   3   6     5500.67     6253.69    190.98 o 
   5   3   6     3793.94     3775.23    119.82 o 
   6   3   6    16463.08    16061.31    386.15 o 
   7   3   6     9012.99     8939.43    266.40 o 
   8   3   6    18453.53    18399.15    509.13 o 
   9   3   6     2938.84     2950.44    109.64 o 
  10   3   6     5338.82     5149.33    188.14 o 
  11   3   6      476.60      487.82     79.99 o 
  12   3   6      532.87      500.88     88.37 o 
  13   3   6     2119.95     1938.90    159.53 o 
  14   3   6     2204.62     1934.69    168.69 o 
  15   3   6     3934.57     3789.57    241.12 o 
  16   3   6     3283.81     3385.35    253.51 o 
  17   3   6     2489.44     2700.62    478.53 o 
 -16   4   6     2295.60     2648.75    209.59 o 
 -15   4   6     1265.93     1505.47    161.92 o 
 -14   4   6     6812.54     7013.33    358.28 o 
 -13   4   6     6992.44     6966.30    348.19 o 
 -12   4   6     8032.70     7823.85    390.66 o 
 -11   4   6     5488.54     5586.63    286.93 o 
 -10   4   6     3097.68     3046.64    185.11 o 
  -9   4   6     2322.19     2263.03    154.44 o 
  -8   4   6     2824.51     2914.74    136.54 o 
  -7   4   6     1580.73     1781.01    102.68 o 
  -6   4   6    20530.06    19893.15    707.39 o 
  -5   4   6     8035.12     7912.29    264.60 o 
  -4   4   6    46176.25    45981.16   1602.70 o 
  -2   4   6    20463.45    20194.49    671.36 o 
   0   4   6      889.09     1005.64     49.53 o 
   1   4   6     2706.75     2930.01     94.19 o 
   2   4   6    18690.18    18245.84    577.61 o 
   3   4   6    11025.46    10718.82    271.00 o 
   4   4   6    46328.21    46046.66   1237.51 o 
   5   4   6     6896.24     6593.01    183.34 o 
   6   4   6    20485.38    19991.39    547.45 o 
   7   4   6     2101.76     2239.15    101.01 o 
   8   4   6     2640.24     2623.99    101.16 o 
   9   4   6     2477.22     2537.36     99.71 o 
  10   4   6     2589.16     2689.61    107.68 o 
  11   4   6     4839.40     5140.93    197.85 o 
  12   4   6     8263.07     7847.88    321.56 o 
  13   4   6     6723.86     6316.04    337.19 o 
  14   4   6     6732.02     6493.23    348.04 o 
  15   4   6     1143.67     1209.52    149.15 o 
  16   4   6     2249.62     2374.34    196.94 o 
 -16   5   6     1034.04     1180.08    174.70 o 
 -15   5   6     2681.50     2516.96    205.68 o 
 -14   5   6      675.44      549.82    133.99 o 
 -13   5   6      791.46      662.03    125.31 o 
 -12   5   6     1089.09     1193.00    138.41 o 
 -11   5   6     2147.98     2268.17    189.39 o 
 -10   5   6     1330.05     1130.73    127.43 o 
  -9   5   6    11053.36    11250.94    535.20 o 
  -8   5   6     4603.48     4453.75    230.02 o 
  -7   5   6    15420.21    14819.70    881.52 o 
  -6   5   6     7664.20     7639.37    321.08 o 
  -5   5   6      681.01      591.73     57.45 o 
  -4   5   6     1720.22     1674.29     86.75 o 
  -3   5   6     6350.14     6237.47    233.16 o 
  -2   5   6     4402.45     4532.53    186.01 o 
  -1   5   6    21369.16    21323.43    798.73 o 
   0   5   6      953.22      939.23     52.16 o 
   1   5   6    23430.86    23529.92    616.94 o 
   2   5   6     3306.68     3231.08     99.83 o 
   3   5   6     6060.65     5929.04    159.54 o 
   4   5   6     1654.01     1671.56     69.10 o 
   5   5   6      762.49      694.52     51.36 o 
   6   5   6     8369.29     8387.79    233.73 o 
   7   5   6    13569.48    13140.01    381.07 o 
   8   5   6     4276.47     4115.53    142.21 o 
   9   5   6    10226.62    10235.54    305.42 o 
  10   5   6     1439.80     1499.06     89.97 o 
  11   5   6     1983.53     1919.11    105.39 o 
  12   5   6     1017.38     1077.47    101.59 o 
  13   5   6      669.08      650.32    138.57 o 
  14   5   6      586.38      590.79    114.98 o 
  15   5   6     2796.58     2716.89    195.83 o 
  16   5   6     1143.43     1343.97    166.87 o 
 -16   6   6      679.92      868.16    161.25 o 
 -15   6   6       57.12      -18.33    130.45 o 
 -14   6   6     4499.54     4281.98    264.44 o 
 -13   6   6     1047.95     1175.10    143.43 o 
 -12   6   6     7935.53     7945.57    407.47 o 
 -11   6   6     1367.83     1498.04    138.94 o 
 -10   6   6     3671.73     3689.36    226.37 o 
  -9   6   6      937.47      922.32    118.31 o 
  -8   6   6     2796.97     2836.67    180.28 o 
  -7   6   6     1332.66     1340.23    216.09 o 
  -6   6   6    21792.18    21011.37    862.86 o 
  -5   6   6     1081.62     1107.43     68.44 o 
  -4   6   6    39136.45    39582.79   1238.42 o 
  -3   6   6     2931.07     3223.42    136.27 o 
  -2   6   6    19301.57    18843.42    663.89 o 
  -1   6   6     4785.20     4703.37    186.42 o 
   0   6   6        2.34        3.15     41.38 o 
   1   6   6     4602.38     4593.07    141.91 o 
   2   6   6    18836.64    18587.49    466.11 o 
   3   6   6     2649.24     2818.63     89.43 o 
   4   6   6    41919.21    41836.71   1006.44 o 
   5   6   6     1812.53     1885.71     68.78 o 
   6   6   6    19851.40    19082.46    607.30 o 
   7   6   6     2001.61     2105.64     85.89 o 
   8   6   6     2823.14     2883.03    112.63 o 
   9   6   6     1390.95     1407.11     76.48 o 
  10   6   6     3568.78     3658.90    137.45 o 
  11   6   6     1342.08     1426.57     85.09 o 
  12   6   6     8383.42     8334.77    287.47 o 
  13   6   6     1047.68      944.15    121.63 o 
  14   6   6     4332.52     4296.95    258.84 o 
  15   6   6       48.74      -56.87    116.54 o 
  16   6   6      701.44      821.50    205.66 o 
 -16   7   6       99.61      -42.69    156.09 o 
 -15   7   6     1466.92     1460.43    201.99 o 
 -14   7   6      359.47      345.75    135.46 o 
 -13   7   6       82.06        6.99    125.38 o 
 -12   7   6      796.25      772.96    182.83 o 
 -11   7   6     6717.61     6685.20    363.78 o 
 -10   7   6      237.79      366.08    100.80 o 
  -9   7   6    16213.58    15706.70    662.84 o 
  -8   7   6      253.82      274.32     90.44 o 
  -7   7   6    14660.48    14558.67    489.27 o 
  -6   7   6     1805.05     1904.85    113.32 o 
  -5   7   6      866.78      864.66     94.92 o 
  -4   7   6     1459.34     1437.47    181.27 o 
  -3   7   6    14956.25    15209.69    531.57 o 
  -2   7   6     1718.01     1723.36     88.38 o 
  -1   7   6    44466.12    44345.31   1689.89 o 
   0   7   6      219.87      278.35     56.27 o 
   1   7   6    50646.45    50627.63   1193.12 o 
   2   7   6     1328.37     1292.10     65.61 o 
   3   7   6    14569.58    14481.94    372.01 o 
   4   7   6     1081.98     1074.79     50.55 o 
   5   7   6     1441.90     1492.02     64.59 o 
   6   7   6     2099.50     2280.61    151.32 o 
   7   7   6    12977.40    12548.17    376.36 o 
   8   7   6      316.63      442.62     57.74 o 
   9   7   6    14678.91    14094.19    461.28 o 
  10   7   6      173.41      246.64     61.48 o 
  11   7   6     7124.65     7258.34    229.02 o 
  12   7   6      486.31      361.57     75.54 o 
  13   7   6       73.81      -91.97     99.28 o 
  14   7   6      243.92      103.97    124.47 o 
  15   7   6     1489.43     1282.73    161.52 o 
  16   7   6       87.17      -23.63    139.39 o 
 -15   8   6      519.34      532.84    152.48 o 
 -14   8   6     2844.13     3242.13    230.92 o 
 -13   8   6      472.23      292.69    130.44 o 
 -12   8   6     3623.20     3663.26    228.91 o 
 -11   8   6     1326.05     1347.37    167.55 o 
 -10   8   6     3711.02     3454.61    212.48 o 
  -9   8   6      607.01      536.49    154.94 o 
  -8   8   6      217.36      195.07    104.47 o 
  -7   8   6     1314.31     1370.11    112.38 o 
  -6   8   6    10422.10    10484.43    375.93 o 
  -5   8   6     2449.82     2381.71    133.30 o 
  -4   8   6    22256.87    22126.85    794.64 o 
  -3   8   6     3801.46     3819.37    168.91 o 
  -2   8   6    10412.57    10436.79    404.76 o 
  -1   8   6     2932.25     2950.45    119.39 o 
   0   8   6     1069.75     1223.86     69.73 o 
   1   8   6     2796.37     2702.26    102.12 o 
   2   8   6    11434.35    11243.60    284.81 o 
   3   8   6     3711.39     3771.26    115.44 o 
   4   8   6    23059.16    22424.04    558.50 o 
   5   8   6     3043.00     3038.61    107.75 o 
   6   8   6     9741.91     9382.33    324.16 o 
   7   8   6     1813.49     1688.63     92.12 o 
   8   8   6      439.11      502.43     62.39 o 
   9   8   6      422.17      546.78     66.01 o 
  10   8   6     3200.96     3107.83    130.03 o 
  11   8   6     1044.09     1023.95     84.33 o 
  12   8   6     3574.48     3608.87    191.27 o 
  13   8   6      572.46      663.20    126.75 o 
  14   8   6     2978.62     2944.43    208.41 o 
  15   8   6      551.60      365.68    183.73 o 
 -15   9   6     1159.43     1136.46    175.58 o 
 -14   9   6      512.39      716.79    162.86 o 
 -13   9   6      203.52      294.48    136.90 o 
 -12   9   6      332.16      344.83    149.29 o 
 -11   9   6     4550.08     4467.98    277.58 o 
 -10   9   6      432.07      400.09    112.47 o 
  -9   9   6    13934.92    13971.54    651.04 o 
  -8   9   6     2901.69     2890.94    270.98 o 
  -7   9   6    13770.42    13576.75    636.10 o 
  -6   9   6      761.98      786.38     90.25 o 
  -5   9   6      658.55      704.15     83.90 o 
  -4   9   6     2074.96     1964.20    135.85 o 
  -3   9   6     8116.80     8063.17    312.24 o 
  -2   9   6     1944.02     1835.73     93.54 o 
  -1   9   6    30601.05    30847.14    956.53 o 
   0   9   6     3676.66     3706.43    144.95 o 
   1   9   6    32207.07    31822.12    855.38 o 
   2   9   6      947.58      935.40     93.78 o 
   3   9   6     7981.22     8041.98    217.39 o 
   4   9   6     1425.89     1456.00     65.62 o 
   5   9   6     1077.72     1003.87     75.22 o 
   6   9   6      875.54      917.09     84.18 o 
   7   9   6    14427.45    14171.01    449.78 o 
   8   9   6     3128.34     3052.50    227.43 o 
   9   9   6    14285.61    14334.35    411.90 o 
  10   9   6      449.63      530.90     74.69 o 
  11   9   6     4821.06     4959.33    177.88 o 
  12   9   6      175.33      275.15     76.15 o 
  13   9   6      129.94      231.22    109.71 o 
  14   9   6      421.29      395.40    134.51 o 
  15   9   6      959.02      744.87    152.65 o 
 -14  10   6     1968.22     1830.97    195.85 o 
 -13  10   6     2835.07     2807.92    223.56 o 
 -12  10   6     4679.45     4953.97    302.49 o 
 -11  10   6     4080.38     3829.57    239.51 o 
 -10  10   6     2843.62     2987.70    207.48 o 
  -9  10   6      401.05      289.55    112.08 o 
  -8  10   6      401.42      384.02    118.74 o 
  -7  10   6     2491.44     2616.47    167.75 o 
  -6  10   6     2645.03     2292.11    175.32 o 
  -5  10   6     4149.36     4180.83    187.28 o 
  -4  10   6     3524.46     3673.56    208.41 o 
  -3  10   6     8787.59     8790.68    335.07 o 
  -2  10   6     2911.52     2855.35    128.54 o 
  -1  10   6     2537.89     2691.49    113.83 o 
   0  10   6      165.33      135.36     55.95 o 
   1  10   6     2188.61     2203.66     95.83 o 
   2  10   6     3246.95     3093.44    113.80 o 
   3  10   6     8729.66     8534.78    232.91 o 
   4  10   6     4154.15     3966.82    125.76 o 
   5  10   6     3863.52     3777.08    158.71 o 
   6  10   6     2928.48     2852.03    126.03 o 
   7  10   6     1898.87     2009.63    112.54 o 
   8  10   6      628.71      716.54     80.63 o 
   9  10   6      293.85      281.10     70.37 o 
  10  10   6     2934.19     2966.45    127.70 o 
  11  10   6     3699.68     3728.34    151.53 o 
  12  10   6     4740.98     4980.18    188.00 o 
  13  10   6     2746.63     2976.32    152.41 o 
  14  10   6     1998.55     1815.71    230.68 o 
 -13  11   6      261.45      313.33    148.63 o 
 -12  11   6      240.17      104.50    135.74 o 
 -11  11   6     2505.68     2523.09    207.84 o 
 -10  11   6     4276.17     4534.98    268.33 o 
  -9  11   6     4398.01     4544.35    259.86 o 
  -8  11   6     7802.83     7878.42    389.85 o 
  -7  11   6     3312.84     3161.19    213.92 o 
  -6  11   6     3788.16     3996.14    299.07 o 
  -5  11   6      667.21      748.78    185.81 o 
  -4  11   6      837.51      872.74     94.60 o 
  -3  11   6      854.66      861.93     78.23 o 
  -2  11   6     5300.60     5390.85    210.79 o 
  -1  11   6     4748.18     4911.12    190.57 o 
   0  11   6    17881.94    17542.71    550.15 o 
   1  11   6     5219.23     5206.78    170.62 o 
   2  11   6     5951.85     6101.85    187.55 o 
   3  11   6      828.25      811.45     66.11 o 
   4  11   6      841.83      874.42     68.59 o 
   5  11   6     1092.89     1161.63     87.35 o 
   6  11   6     3842.85     3699.46    160.14 o 
   7  11   6     3401.62     3425.76    153.18 o 
   8  11   6     7512.56     7620.15    277.70 o 
   9  11   6     3839.06     3777.13    172.74 o 
  10  11   6     3839.92     3949.75    161.52 o 
  11  11   6     2618.08     2551.63    127.25 o 
  12  11   6      105.43       57.37    114.04 o 
  13  11   6      180.12      308.86     98.78 o 
 -13  12   6     2699.10     3169.73    250.83 o 
 -12  12   6     1095.34     1157.86    178.17 o 
 -11  12   6     4216.62     3931.18    263.93 o 
 -10  12   6     2255.24     2438.31    200.14 o 
  -9  12   6      266.74      322.97    133.19 o 
  -8  12   6      677.97      718.58    129.93 o 
  -7  12   6     3246.80     3112.06    204.66 o 
  -6  12   6      526.00      390.93    112.16 o 
  -5  12   6     6862.82     6642.80    291.74 o 
  -4  12   6      868.69      912.44    100.15 o 
  -3  12   6     5419.61     5297.21    207.16 o 
  -2  12   6      849.62      879.24     83.67 o 
  -1  12   6      758.07      827.69     84.41 o 
   0  12   6     1071.74     1080.40     84.77 o 
   1  12   6      711.75      789.91     68.79 o 
   2  12   6      707.44      705.16     69.22 o 
   3  12   6     5788.06     5550.06    182.22 o 
   4  12   6      892.71      930.31     85.29 o 
   5  12   6     7320.53     7347.72    256.66 o 
   6  12   6      440.13      288.52     74.65 o 
   7  12   6     3001.16     2680.26    137.18 o 
   8  12   6      945.67     1150.11    102.72 o 
   9  12   6      166.04      267.32     87.75 o 
  10  12   6     2413.56     2398.32    123.50 o 
  11  12   6     3967.38     4065.07    165.34 o 
  12  12   6     1224.04     1368.24    119.27 o 
  13  12   6     2690.57     2802.00    161.51 o 
 -12  13   6      801.36      917.26    165.21 o 
 -11  13   6       83.24       33.49    147.74 o 
 -10  13   6     5363.60     6059.50    337.81 o 
  -9  13   6      267.54      182.78    130.87 o 
  -8  13   6     8986.34     9402.47    462.60 o 
  -7  13   6      577.64      697.04    152.06 o 
  -6  13   6     2160.54     2067.89    133.75 o 
  -5  13   6      269.66      191.40     89.23 o 
  -4  13   6     1329.39     1358.44    114.25 o 
  -3  13   6      865.42      904.16    103.68 o 
  -2  13   6    10983.63    10925.10    360.67 o 
  -1  13   6      631.00      583.58     87.48 o 
   0  13   6    19086.96    19269.34    607.48 o 
   1  13   6      978.29     1050.39     79.18 o 
   2  13   6    10586.44    10601.63    319.93 o 
   3  13   6      933.82      991.06     78.82 o 
   4  13   6     1333.54     1229.85    118.39 o 
   5  13   6      589.10      551.35    135.15 o 
   6  13   6     1419.89     1233.17    128.82 o 
   7  13   6      592.45      602.28     93.93 o 
   8  13   6     9318.07     9133.80    327.87 o 
   9  13   6      250.78      381.78    100.30 o 
  10  13   6     5201.68     5599.86    213.51 o 
  11  13   6       99.76      286.33     97.20 o 
  12  13   6      802.11      903.11    111.83 o 
 -10  14   6      445.00      505.15    151.21 o 
  -9  14   6      100.32        9.48    133.88 o 
  -8  14   6      348.76      297.62    128.16 o 
  -7  14   6     2289.80     2375.32    155.11 o 
  -6  14   6       43.73       93.39     96.89 o 
  -5  14   6     4048.34     4428.79    221.95 o 
  -4  14   6      150.00       69.66     89.15 o 
  -3  14   6     9040.39     9000.93    363.82 o 
  -2  14   6      329.82      398.98     91.83 o 
  -1  14   6     2530.40     2534.24    135.15 o 
   0  14   6      867.04      970.41     94.87 o 
   1  14   6     2690.36     2911.69    122.74 o 
   2  14   6      388.03      351.16     73.66 o 
   3  14   6     9122.51     9193.95    317.82 o 
   4  14   6      177.69      131.20     98.63 o 
   5  14   6     4686.36     4865.01    264.53 o 
   6  14   6       10.97     -172.31    140.00 o 
   7  14   6     1928.05     1932.84    205.66 o 
   8  14   6      278.39      399.99    103.71 o 
   9  14   6       64.29       41.82     93.94 o 
  10  14   6      347.11      557.40    118.46 o 
  -9  15   6      981.85      998.61    137.81 o 
  -8  15   6     5453.19     6167.46    288.18 o 
  -7  15   6      798.47      691.63    121.98 o 
  -6  15   6     1960.59     1988.98    147.00 o 
  -5  15   6      317.48      403.24    104.06 o 
  -4  15   6      376.12      263.32    105.52 o 
  -3  15   6      695.23      590.24    105.02 o 
  -2  15   6     5510.07     5723.74    257.73 o 
  -1  15   6      428.89      497.89    102.05 o 
   0  15   6    13301.71    13852.65    522.65 o 
   1  15   6      398.35      334.52     77.42 o 
   2  15   6     5568.10     5601.43    199.41 o 
   3  15   6      759.67      678.91    115.83 o 
   4  15   6      307.89      346.28    104.90 o 
   5  15   6      437.27      410.22    115.66 o 
   6  15   6     1784.75     1873.07    162.09 o 
   7  15   6      733.05      845.65    131.96 o 
   8  15   6     5589.32     6011.89    294.76 o 
   9  15   6      940.42     1022.48    148.67 o 
  -8  16   6      329.79      321.38    131.63 o 
  -7  16   6     1264.90     1443.71    144.61 o 
  -6  16   6       58.69       84.94    110.62 o 
  -5  16   6     2745.24     2887.09    180.33 o 
  -4  16   6      874.70      952.76    124.47 o 
  -3  16   6     3340.73     3349.94    189.65 o 
  -2  16   6      407.63      391.41    103.96 o 
  -1  16   6     1168.80     1064.61    123.79 o 
   0  16   6      922.69      836.50    116.25 o 
   1  16   6     1093.41     1119.92    104.04 o 
   2  16   6      419.12      310.79     94.04 o 
   3  16   6     3577.77     3709.52    269.42 o 
   4  16   6      845.34      778.10    128.05 o 
   5  16   6     2892.41     2977.99    188.50 o 
   6  16   6       10.57       87.10    127.79 o 
   7  16   6     1056.38     1093.44    152.65 o 
   8  16   6      155.87      231.98    142.71 o 
  -5  17   6      237.02      118.90    136.54 o 
  -4  17   6       56.26       -7.56    118.46 o 
  -3  17   6      558.01      492.05    120.05 o 
  -2  17   6      971.02     1031.54    128.26 o 
  -1  17   6     2480.33     2497.71    221.41 o 
   0  17   6     1851.57     2000.33    151.06 o 
   1  17   6     2363.20     2159.51    196.86 o 
   2  17   6     1006.63      931.38    155.76 o 
   3  17   6      422.81      599.09    125.54 o 
   4  17   6       74.46       68.40    129.19 o 
   5  17   6      148.68       40.46    134.32 o 
  -1  18   6      666.77      640.35    133.03 o 
   0  18   6      174.75      228.59    156.45 o 
   1  18   6      686.69      707.46    169.79 o 
   1   0   7    59112.88    60820.47   1629.89 o 
   2   0   7    12614.47    13399.74    411.26 o 
   3   0   7    13656.46    13279.96    408.30 o 
   4   0   7        0.94      -33.21     37.27 o 
   5   0   7     4299.26     4752.96    191.92 o 
   6   0   7     1057.76     1117.31     56.79 o 
   7   0   7    12532.49    12124.68    444.22 o 
   8   0   7      456.36      425.17     67.30 o 
   9   0   7     9813.40     9548.77    362.34 o 
  10   0   7      111.62       45.24     65.88 o 
  11   0   7    10668.06    10658.22    407.97 o 
  12   0   7      441.77      380.86     84.18 o 
  13   0   7      214.14      152.84     95.75 o 
  14   0   7       17.50      -40.24    106.31 o 
  15   0   7     1928.04     2088.26    175.49 o 
  16   0   7       77.18       48.49    173.01 o 
  17   0   7     3657.58     3372.84    244.72 o 
 -17   1   7       23.93     -163.98    146.67 o 
 -16   1   7      669.97      663.43    145.56 o 
 -15   1   7      528.49      435.32    128.04 o 
 -14   1   7     5615.68     5590.88    302.06 o 
 -13   1   7     1466.56     1454.15    153.44 o 
 -12   1   7     9923.91     9498.82    447.23 o 
 -11   1   7     2374.15     2311.82    153.03 o 
 -10   1   7      659.39      635.15     79.91 o 
  -9   1   7      428.40      384.25     69.28 o 
  -8   1   7     6920.48     6831.37    261.88 o 
  -7   1   7     1800.61     1833.92    102.43 o 
  -6   1   7    27613.71    26497.20    881.28 o 
  -5   1   7     4253.03     4208.03    172.67 o 
  -4   1   7    47712.32    46834.86   1665.38 o 
  -3   1   7      276.06      196.26     40.58 o 
  -2   1   7    25774.23    26884.26    784.96 o 
  -1   1   7      264.92      282.56     68.38 o 
   0   1   7       60.14      141.76     24.68 o 
   1   1   7      357.32      455.07     65.64 o 
   2   1   7    24378.44    25288.39    700.80 o 
   3   1   7      746.27      639.59     47.22 o 
   4   1   7    49105.27    48584.61   1438.99 o 
   5   1   7     3943.38     4227.54    145.62 o 
   6   1   7    24654.33    23930.19    758.46 o 
   7   1   7     1377.48     1329.83     83.70 o 
   8   1   7     6397.98     6409.07    262.13 o 
   9   1   7      478.89      442.16     70.48 o 
  10   1   7      691.96      679.87     79.93 o 
  11   1   7     2866.06     2687.99    140.17 o 
  12   1   7     9098.15     9297.67    369.53 o 
  13   1   7     1894.89     1976.71    130.84 o 
  14   1   7     5412.39     5198.12    336.98 o 
  15   1   7      565.49      397.83    132.52 o 
  16   1   7      685.88      568.65    141.38 o 
  17   1   7       28.21     -111.74    132.34 o 
 -16   2   7     2377.65     2496.42    207.74 o 
 -15   2   7     3246.53     3570.82    230.82 o 
 -14   2   7      508.64      372.82    132.71 o 
 -13   2   7      113.36      282.35    106.60 o 
 -12   2   7      373.27      311.35    109.36 o 
 -11   2   7     6018.21     5782.83    292.94 o 
 -10   2   7     2173.36     2168.31    218.12 o 
  -9   2   7    15916.65    15671.42    573.33 o 
  -8   2   7     6251.51     6068.61    222.19 o 
  -7   2   7    18221.06    17596.25    656.77 o 
  -6   2   7     3900.94     3847.38    193.55 o 
  -5   2   7     1991.87     1906.06     96.45 o 
  -4   2   7     2077.62     2387.72    147.97 o 
  -3   2   7    16289.16    16349.20    564.49 o 
  -1   2   7    25551.45    24863.67    874.42 o 
   0   2   7     1497.02     1669.11     68.04 o 
   1   2   7    26022.89    25392.58    760.04 o 
   2   2   7     3923.35     4386.79    117.05 o 
   3   2   7    15771.29    15756.57    434.28 o 
   4   2   7     2079.14     2199.08     89.54 o 
   5   2   7     2147.57     1971.56     72.33 o 
   6   2   7     4045.37     4055.40    125.78 o 
   7   2   7    19157.21    18794.59    505.82 o 
   8   2   7     5217.88     4859.14    183.48 o 
   9   2   7    16036.65    15888.63    575.54 o 
  10   2   7     2448.21     2411.04    130.65 o 
  11   2   7     5743.19     5547.45    244.52 o 
  12   2   7      534.29      531.34    116.91 o 
  13   2   7       99.90      135.25     86.19 o 
  14   2   7      582.06      498.85    117.80 o 
  15   2   7     3310.10     3225.01    378.77 o 
  16   2   7     2103.58     2071.80    195.59 o 
 -16   3   7      404.53      504.24    143.64 o 
 -15   3   7     2365.72     2636.59    207.80 o 
 -14   3   7     5474.29     5580.17    305.49 o 
 -13   3   7     5448.92     5459.77    309.20 o 
 -12   3   7     6908.21     6950.74    406.47 o 
 -11   3   7     2171.19     2374.93    178.41 o 
 -10   3   7     2347.24     2465.49    206.06 o 
  -9   3   7      703.48      696.48     79.12 o 
  -8   3   7     1347.67     1588.30     99.16 o 
  -7   3   7     3100.02     2874.52    153.20 o 
  -6   3   7    13890.80    13902.23    515.60 o 
  -5   3   7     8426.86     7923.30    287.45 o 
  -4   3   7    14992.61    14454.78    488.21 o 
  -3   3   7    19006.29    18864.27    693.32 o 
  -2   3   7     7584.38     7286.60    389.49 o 
  -1   3   7     5797.70     5936.81    201.89 o 
   0   3   7      549.53      692.73     40.86 o 
   1   3   7     6432.69     6689.24    201.80 o 
   2   3   7     6212.36     5780.02    169.80 o 
   3   3   7    20421.76    20083.16    535.36 o 
   4   3   7    14017.09    13146.81    375.51 o 
   5   3   7     7768.97     7566.53    220.66 o 
   6   3   7    14076.92    14569.59    398.37 o 
   7   3   7     3628.95     3722.94    119.73 o 
   8   3   7     1612.35     1808.80     75.09 o 
   9   3   7      539.92      566.38     62.35 o 
  10   3   7     2048.92     2209.06    128.73 o 
  11   3   7     3038.86     3120.52    158.88 o 
  12   3   7     6822.51     6343.86    275.71 o 
  13   3   7     5811.24     5866.03    257.74 o 
  14   3   7     5020.72     5144.82    296.85 o 
  15   3   7     2142.90     2430.10    193.22 o 
  16   3   7      360.26      227.46    131.96 o 
 -16   4   7     3389.19     3256.68    281.80 o 
 -15   4   7     1703.86     1831.67    170.96 o 
 -14   4   7     2063.73     2150.41    221.25 o 
 -13   4   7        2.44     -152.86    101.91 o 
 -12   4   7      178.97      221.87    162.78 o 
 -11   4   7     2145.69     2122.69    165.20 o 
 -10   4   7     8533.83     8606.62    430.17 o 
  -9   4   7     5681.19     5532.01    323.68 o 
  -8   4   7    12493.85    12354.92    443.79 o 
  -7   4   7     8874.69     8681.06    336.02 o 
  -6   4   7     4304.45     4150.45    192.22 o 
  -5   4   7     3428.96     3251.49    145.59 o 
  -4   4   7     1882.46     1972.16    132.49 o 
  -3   4   7     3678.20     3943.00    171.97 o 
  -2   4   7    10836.05    10249.25    409.00 o 
  -1   4   7    10941.46    10730.35    359.67 o 
   0   4   7    21587.39    20629.20    627.54 o 
   1   4   7    12776.39    12700.40    412.48 o 
   2   4   7    12445.08    12067.39    352.59 o 
   3   4   7     2832.26     2934.46     97.69 o 
   4   4   7     1499.74     1445.83     62.87 o 
   5   4   7     3513.62     3383.61    112.23 o 
   6   4   7     5334.92     5113.50    149.89 o 
   7   4   7     9436.37     9111.04    260.07 o 
   8   4   7    11828.30    11823.18    341.58 o 
   9   4   7     5892.27     5895.38    183.66 o 
  10   4   7     9580.81     9393.51    355.37 o 
  11   4   7     2170.19     2181.55    132.02 o 
  12   4   7      349.11      300.67     84.53 o 
  13   4   7        1.62      -91.10     82.94 o 
  14   4   7     2178.41     2224.43    268.20 o 
  15   4   7     1807.02     1653.74    168.05 o 
  16   4   7     3301.46     3495.02    231.80 o 
 -16   5   7      116.88       55.84    138.57 o 
 -15   5   7     2938.66     3100.40    223.65 o 
 -14   5   7     1373.46     1424.20    190.97 o 
 -13   5   7     7775.47     7917.76    385.94 o 
 -12   5   7     4461.33     4661.14    259.31 o 
 -11   5   7     6595.32     6736.23    317.59 o 
 -10   5   7     2613.11     2562.34    167.66 o 
  -9   5   7      755.62      656.95    102.27 o 
  -8   5   7      389.98      506.30    109.98 o 
  -7   5   7    10153.66     9988.39    453.26 o 
  -6   5   7     1075.35     1057.03     96.04 o 
  -5   5   7    33360.34    32334.79   1159.62 o 
  -4   5   7     2631.92     2709.17    140.85 o 
  -3   5   7    20647.77    20049.48    732.91 o 
  -2   5   7     7125.73     7615.71    296.00 o 
  -1   5   7     3988.18     3806.58    237.03 o 
   0   5   7     2447.34     2737.62    105.83 o 
   1   5   7     2842.30     2717.48     96.49 o 
   2   5   7     7589.19     8089.25    225.93 o 
   3   5   7    21614.86    21024.40    564.58 o 
   4   5   7     3215.42     3451.06     95.91 o 
   5   5   7    34113.45    33641.92    898.16 o 
   6   5   7     1144.15     1082.37     58.95 o 
   7   5   7     9957.95     9718.82    283.83 o 
   8   5   7      476.91      450.14     55.16 o 
   9   5   7      518.24      462.50     71.16 o 
  10   5   7     2150.77     2304.52    113.80 o 
  11   5   7     5165.07     5251.79    250.61 o 
  12   5   7     4197.87     4089.86    205.11 o 
  13   5   7     7570.21     7096.09    315.94 o 
  14   5   7     1172.13     1196.61    143.52 o 
  15   5   7     2481.75     2482.66    213.80 o 
  16   5   7       49.51       41.56    130.85 o 
 -16   6   7     2266.73     2456.14    214.88 o 
 -15   6   7      138.88       63.69    130.70 o 
 -14   6   7      339.71      201.80    136.76 o 
 -13   6   7        4.13      -47.21    113.46 o 
 -12   6   7     2614.13     2781.15    200.85 o 
 -11   6   7      283.66      172.79    110.04 o 
 -10   6   7    10897.51    10869.76    640.02 o 
  -9   6   7      400.70      438.84    101.69 o 
  -8   6   7    11331.56    11139.38    530.27 o 
  -7   6   7      432.87      567.53     90.31 o 
  -6   6   7     5386.96     5356.49    320.89 o 
  -5   6   7      609.26      646.27     55.84 o 
  -4   6   7     3422.33     3386.04    121.28 o 
  -3   6   7     2722.79     2880.68    135.21 o 
  -2   6   7    19020.80    18566.16    676.05 o 
  -1   6   7      358.31      341.32     63.06 o 
   0   6   7    29581.60    28892.58    877.42 o 
   1   6   7       93.09       76.77     34.53 o 
   2   6   7    19533.15    19243.79    520.22 o 
   3   6   7     2555.66     2731.94     88.21 o 
   4   6   7     2829.61     2754.35    102.04 o 
   5   6   7      729.39      822.14     59.35 o 
   6   6   7     7143.05     7225.20    204.96 o 
   7   6   7      624.17      602.05     55.86 o 
   8   6   7    11573.08    11670.49    334.30 o 
   9   6   7      280.15      270.08     55.71 o 
  10   6   7    12170.94    12365.16    349.45 o 
  11   6   7      254.08      253.94     86.78 o 
  12   6   7     2740.30     2743.63    155.52 o 
  13   6   7        3.61      -64.19     89.68 o 
  14   6   7      565.96      528.10    123.24 o 
  15   6   7      126.53       24.23    122.11 o 
  16   6   7     2540.59     2613.68    208.68 o 
 -15   7   7     2337.99     2256.58    211.52 o 
 -14   7   7       35.71     -191.52    127.68 o 
 -13   7   7     4804.12     4602.05    267.69 o 
 -12   7   7      176.99      155.20    108.60 o 
 -11   7   7     3794.17     3935.76    225.81 o 
 -10   7   7       26.88     -117.23     97.84 o 
  -9   7   7      770.20      807.39    115.09 o 
  -8   7   7      973.48      903.86    115.37 o 
  -7   7   7     6968.66     6767.80    277.25 o 
  -6   7   7      346.75      312.06     68.52 o 
  -5   7   7    25852.79    25960.49    879.61 o 
  -4   7   7      134.18      169.61     60.32 o 
  -3   7   7    25024.95    25980.69    895.17 o 
  -2   7   7      175.31      306.77     66.04 o 
  -1   7   7     6074.00     6148.23    217.42 o 
   0   7   7        5.91       49.54     44.39 o 
   1   7   7     4947.76     4991.34    164.79 o 
   2   7   7      172.42      227.66     35.79 o 
   3   7   7    24738.21    24927.59    628.16 o 
   4   7   7      149.57      170.58     36.53 o 
   5   7   7    24440.80    23798.80    757.97 o 
   6   7   7      296.89      268.23     55.20 o 
   7   7   7     7171.29     6998.74    214.99 o 
   8   7   7      909.24      983.38     71.63 o 
   9   7   7      524.23      606.69     67.30 o 
  10   7   7       19.97       22.08     58.48 o 
  11   7   7     3002.18     3133.03    177.08 o 
  12   7   7      196.06      157.18     91.83 o 
  13   7   7     4156.61     3752.14    205.64 o 
  14   7   7       57.72       23.46    148.99 o 
  15   7   7     2000.57     2085.59    187.51 o 
 -15   8   7      299.73      397.12    151.58 o 
 -14   8   7      258.81      213.32    241.10 o 
 -13   8   7       13.03       64.23    149.38 o 
 -12   8   7     1639.11     1827.71    173.25 o 
 -11   8   7      281.63      234.97    117.05 o 
 -10   8   7    12185.48    12193.52    590.00 o 
  -9   8   7      842.09      902.01    122.34 o 
  -8   8   7    16277.81    15850.46    711.98 o 
  -7   8   7      235.96      182.96     77.75 o 
  -6   8   7     4962.60     4850.66    219.29 o 
  -5   8   7       43.20       36.62     65.36 o 
  -4   8   7     2550.64     2586.46    126.95 o 
  -3   8   7     1008.80     1017.92     84.91 o 
  -2   8   7    17391.29    17728.07    639.38 o 
  -1   8   7      217.87      137.34     51.80 o 
   0   8   7    46547.61    46144.48   1394.65 o 
   1   8   7      378.24      524.16     76.10 o 
   2   8   7    17845.19    17818.88    449.53 o 
   3   8   7      987.05     1024.89     93.96 o 
   4   8   7     2146.57     2156.29    105.53 o 
   5   8   7       22.88      111.54     73.58 o 
   6   8   7     5694.51     5413.82    190.95 o 
   7   8   7      110.10      120.48     59.80 o 
   8   8   7    15992.95    15790.37    449.50 o 
   9   8   7      921.21     1017.38     77.00 o 
  10   8   7    12655.49    12782.84    370.88 o 
  11   8   7      377.44      431.25     73.18 o 
  12   8   7     1609.49     1836.45    143.40 o 
  13   8   7        8.53      -94.32     95.22 o 
  14   8   7      400.31      302.02    130.33 o 
  15   8   7      324.48      255.24    141.98 o 
 -14   9   7     1558.69     1698.13    253.90 o 
 -13   9   7     3345.77     3465.94    249.57 o 
 -12   9   7     1524.63     1698.40    236.93 o 
 -11   9   7     3665.63     3917.89    331.52 o 
 -10   9   7      718.41      542.91    118.36 o 
  -9   9   7     1045.54     1107.02    127.36 o 
  -8   9   7       14.84       64.93     99.48 o 
  -7   9   7     3605.17     3580.23    213.48 o 
  -6   9   7     2245.56     2104.17    123.82 o 
  -5   9   7    10827.05    11383.74    427.24 o 
  -4   9   7     5243.45     5428.93    230.46 o 
  -3   9   7    11647.92    11760.95    457.72 o 
  -2   9   7     2589.95     2712.90    132.38 o 
  -1   9   7     2787.19     2798.21    119.19 o 
   0   9   7        5.29      -15.89     53.06 o 
   1   9   7     2610.61     2724.35    122.02 o 
   2   9   7     2375.21     2269.24     85.11 o 
   3   9   7    12697.43    12611.18    321.23 o 
   4   9   7     5382.42     5437.07    230.28 o 
   5   9   7    11279.12    11282.31    368.37 o 
   6   9   7     1990.15     1942.60    105.21 o 
   7   9   7     3026.49     3180.83    147.19 o 
   8   9   7       47.06        5.39     57.13 o 
   9   9   7      837.01      818.98     75.35 o 
  10   9   7      621.80      733.57    135.05 o 
  11   9   7     3307.88     3477.22    145.43 o 
  12   9   7     1347.99     1463.66    128.39 o 
  13   9   7     3467.63     3608.22    200.27 o 
  14   9   7     1377.35     1428.43    159.31 o 
 -14  10   7      293.06      341.32    221.15 o 
 -13  10   7       25.49      178.85    141.84 o 
 -12  10   7      816.55     1079.47    156.40 o 
 -11  10   7     1290.89     1584.35    168.95 o 
 -10  10   7     3443.20     3675.14    343.73 o 
  -9  10   7     3546.71     3480.71    238.84 o 
  -8  10   7     6657.40     6963.02    329.13 o 
  -7  10   7     3167.19     3049.93    209.86 o 
  -6  10   7     3022.64     3149.98    182.76 o 
  -5  10   7     1796.69     1853.87    121.76 o 
  -4  10   7      390.41      376.35     81.64 o 
  -3  10   7      230.95      298.87     78.46 o 
  -2  10   7     9213.89     9385.04    313.43 o 
  -1  10   7     5894.23     6225.64    218.70 o 
   0  10   7    14334.67    13780.66    438.64 o 
   1  10   7     6040.95     6069.69    217.15 o 
   2  10   7     9768.08     9518.03    279.19 o 
   3  10   7       18.50      -18.91     44.18 o 
   4  10   7      277.03      261.47     63.02 o 
   5  10   7     1922.69     2032.95    104.84 o 
   6  10   7     2160.78     2194.70    120.30 o 
   7  10   7     3670.77     3649.31    157.94 o 
   8  10   7     5588.90     5747.29    227.82 o 
   9  10   7     3586.55     4051.50    153.62 o 
  10  10   7     3611.77     3764.01    150.78 o 
  11  10   7     1382.47     1576.59    113.64 o 
  12  10   7      810.78      923.71     95.51 o 
  13  10   7       28.42      -69.56    106.65 o 
  14  10   7      406.34      263.00    128.80 o 
 -13  11   7     2347.91     2206.74    215.10 o 
 -12  11   7     4023.74     4212.38    265.24 o 
 -11  11   7     2664.96     2469.40    208.70 o 
 -10  11   7     1819.91     2044.56    181.88 o 
  -9  11   7     1160.46     1202.68    149.98 o 
  -8  11   7      522.42      686.86    169.14 o 
  -7  11   7      970.71      965.56    130.83 o 
  -6  11   7     5326.36     5396.09    301.76 o 
  -5  11   7     4124.58     4101.98    259.38 o 
  -4  11   7     5414.69     5745.24    243.66 o 
  -3  11   7     1645.08     1851.99    108.17 o 
  -2  11   7     2879.63     2985.05    118.28 o 
  -1  11   7      247.24      283.09     67.25 o 
   0  11   7       30.95      -13.52     63.22 o 
   1  11   7      286.45      382.67     67.12 o 
   2  11   7     1735.74     1699.53     92.19 o 
   3  11   7     2399.79     2486.50    132.79 o 
   4  11   7     5554.55     5409.95    209.05 o 
   5  11   7     4654.20     4592.83    180.36 o 
   6  11   7     5722.39     5835.65    219.47 o 
   7  11   7      594.84      528.63     82.28 o 
   8  11   7      578.57      539.59     83.39 o 
   9  11   7     1162.91     1177.33     90.04 o 
  10  11   7     1671.84     1637.12    105.13 o 
  11  11   7     2646.12     2814.43    133.62 o 
  12  11   7     3620.76     3607.23    159.74 o 
  13  11   7     2572.36     2681.79    198.48 o 
 -12  12   7       20.98      169.20    143.72 o 
 -11  12   7     1905.87     2386.33    203.44 o 
 -10  12   7     1248.29     1421.91    169.76 o 
  -9  12   7     8020.64     7853.49    417.18 o 
  -8  12   7     1913.78     2017.34    177.21 o 
  -7  12   7     4099.99     4022.44    260.91 o 
  -6  12   7     1491.61     1616.27    151.56 o 
  -5  12   7      349.80      196.71    107.35 o 
  -4  12   7       98.96       10.52    104.53 o 
  -3  12   7     2935.24     2866.81    131.61 o 
  -2  12   7      792.76      763.42     87.04 o 
  -1  12   7    14238.10    14438.95    478.22 o 
   0  12   7      896.25     1036.02     85.15 o 
   1  12   7    15186.86    15446.26    478.13 o 
   2  12   7     1286.94     1333.67     79.51 o 
   3  12   7     2485.46     2686.34    156.03 o 
   4  12   7       96.55       50.90    100.20 o 
   5  12   7      551.40      549.27     78.03 o 
   6  12   7     1374.13     1480.22    105.29 o 
   7  12   7     4514.20     4698.66    191.56 o 
   8  12   7     1529.06     1647.88    122.52 o 
   9  12   7     8292.82     8165.88    296.97 o 
  10  12   7     1102.27      940.00     96.04 o 
  11  12   7     2035.60     2195.04    127.67 o 
  12  12   7        4.70       -6.61     87.20 o 
 -11  13   7      351.00      319.52    160.29 o 
 -10  13   7     1097.03     1044.56    154.75 o 
  -9  13   7      358.89      242.84    198.72 o 
  -8  13   7      504.85      645.16    141.54 o 
  -7  13   7      402.41      452.46    121.62 o 
  -6  13   7     6257.22     6375.29    336.93 o 
  -5  13   7      359.47      406.94     96.00 o 
  -4  13   7     8808.64     8900.99    354.30 o 
  -3  13   7      266.74      273.26     88.90 o 
  -2  13   7     5443.92     5520.14    215.80 o 
  -1  13   7      224.35      198.00     74.43 o 
   0  13   7      193.65      227.22     73.46 o 
   1  13   7      232.77      231.62     75.55 o 
   2  13   7     5653.58     5466.49    185.81 o 
   3  13   7      441.91      439.95     96.66 o 
   4  13   7     8591.20     8665.02    356.19 o 
   5  13   7      282.92      265.66    103.36 o 
   6  13   7     6060.85     6096.16    238.66 o 
   7  13   7      309.68      199.62     87.33 o 
   8  13   7      650.01      739.64    103.13 o 
   9  13   7      387.35      346.44    100.03 o 
  10  13   7      865.36      794.25     99.64 o 
  11  13   7      443.29      555.79     98.22 o 
 -10  14   7      100.16      151.49    150.77 o 
  -9  14   7     5137.98     5606.36    308.08 o 
  -8  14   7      379.11      317.24    132.41 o 
  -7  14   7     3345.88     3630.70    195.60 o 
  -6  14   7      190.16       90.35     97.51 o 
  -5  14   7       10.68       51.01     96.41 o 
  -4  14   7      512.61      521.60    104.26 o 
  -3  14   7     3728.51     3843.59    193.80 o 
  -2  14   7       29.66     -109.01     86.62 o 
  -1  14   7    13288.66    13530.00    443.68 o 
   0  14   7        3.65      -71.95     77.70 o 
   1  14   7    13557.00    13536.92    442.83 o 
   2  14   7       16.84       36.72     94.67 o 
   3  14   7     3491.63     3575.70    194.65 o 
   4  14   7      500.36      406.80    105.13 o 
   5  14   7       90.76      249.96    103.99 o 
   6  14   7      191.46       85.60    131.12 o 
   7  14   7     3252.90     3370.63    201.25 o 
   8  14   7      387.42      318.25    101.10 o 
   9  14   7     4753.54     4523.45    215.86 o 
  10  14   7       68.87       27.39     88.70 o 
  -9  15   7       58.44       91.99    122.04 o 
  -8  15   7      282.96      567.47    125.42 o 
  -7  15   7       13.04       24.77    110.37 o 
  -6  15   7     4213.29     4133.16    222.26 o 
  -5  15   7       46.51       -1.05     98.28 o 
  -4  15   7     6461.49     6436.26    302.69 o 
  -3  15   7      569.77      578.60    107.11 o 
  -2  15   7     3591.78     3626.53    193.38 o 
  -1  15   7       46.10      118.94     95.19 o 
   0  15   7      119.68      113.75     87.79 o 
   1  15   7       79.47      170.32    104.82 o 
   2  15   7     3609.95     3753.52    203.71 o 
   3  15   7      398.63      324.01    113.50 o 
   4  15   7     7211.38     7598.54    317.36 o 
   5  15   7      111.59       28.29    110.58 o 
   6  15   7     4479.76     4584.35    377.60 o 
   7  15   7       70.61      -81.01    121.25 o 
   8  15   7      328.76      326.43    129.58 o 
   9  15   7       55.07       58.31    133.81 o 
  -7  16   7     2839.11     3059.52    190.03 o 
  -6  16   7      509.54      604.99    120.74 o 
  -5  16   7      431.87      298.61    107.57 o 
  -4  16   7        0.51       43.77    104.90 o 
  -3  16   7      958.42      783.16    124.11 o 
  -2  16   7      517.55      547.68    113.40 o 
  -1  16   7     5715.09     5759.28    276.55 o 
   0  16   7     1061.35     1159.09    195.62 o 
   1  16   7     6317.58     6648.26    364.69 o 
   2  16   7      371.15      240.23    120.19 o 
   3  16   7     1066.45     1178.32    137.43 o 
   4  16   7        7.31       -1.18    116.38 o 
   5  16   7      409.10      228.95    127.49 o 
   6  16   7      460.12      552.33    141.29 o 
   7  16   7     2697.96     2919.07    200.20 o 
  -4  17   7     1651.39     1673.75    148.38 o 
  -3  17   7     1455.44     1369.30    146.02 o 
  -2  17   7     1680.93     1786.02    162.59 o 
  -1  17   7      218.98       75.42    114.13 o 
   0  17   7      269.96      235.25    140.33 o 
   1  17   7      261.35       66.70    189.58 o 
   2  17   7     1660.25     1538.71    253.11 o 
   3  17   7     1231.13     1101.40    143.03 o 
   4  17   7     1630.68     1511.59    166.92 o 
   0   0   8     4210.70     4730.24    217.07 o 
   1   0   8    10885.99    11231.71    310.46 o 
   2   0   8      420.20      506.84     38.22 o 
   3   0   8    45160.58    44872.81   1205.71 o 
   4   0   8     1177.49     1233.04     72.08 o 
   5   0   8    29528.52    28619.69   1006.70 o 
   6   0   8      484.65      571.48     61.97 o 
   7   0   8    11755.73    11504.34    424.01 o 
   8   0   8      192.14      114.70     63.00 o 
   9   0   8      453.06      500.35     76.97 o 
  10   0   8      119.47      164.58     88.48 o 
  11   0   8     4877.24     5120.04    229.28 o 
  12   0   8        2.11      -50.10     81.04 o 
  13   0   8    11589.05    11275.22    530.37 o 
  14   0   8      320.81      244.85    109.96 o 
  15   0   8     2117.25     1950.35    178.58 o 
  16   0   8      419.74      548.05    146.07 o 
 -16   1   8     2443.53     2508.76    206.32 o 
 -15   1   8      411.09      467.26    134.93 o 
 -14   1   8      229.78      198.00    123.65 o 
 -13   1   8      278.28      192.36    104.29 o 
 -12   1   8     1079.12     1066.48    123.98 o 
 -11   1   8     1126.99     1179.60    116.75 o 
 -10   1   8    12858.07    12773.06    473.06 o 
  -9   1   8     2586.00     2757.03    128.51 o 
  -8   1   8    18414.77    17762.42    665.09 o 
  -7   1   8     5435.72     5311.78    201.21 o 
  -6   1   8    10144.64    10016.57    386.54 o 
  -5   1   8     2599.81     2616.02    139.60 o 
  -4   1   8     2030.94     2103.30     99.02 o 
  -3   1   8     9962.42    10709.91    421.40 o 
  -2   1   8    26130.02    26022.95    830.04 o 
  -1   1   8     4404.60     4738.41    159.50 o 
   0   1   8    22494.95    22024.11    664.80 o 
   1   1   8     4906.92     5098.44    144.50 o 
   2   1   8    28454.96    28623.91    742.40 o 
   3   1   8    11755.41    12244.85    323.96 o 
   4   1   8     1949.85     1928.41     69.77 o 
   5   1   8     3538.77     3609.86    120.70 o 
   6   1   8    10720.07    10645.24    331.02 o 
   7   1   8     4854.27     4232.29    194.39 o 
   8   1   8    19927.32    19350.14    668.12 o 
   9   1   8     1800.30     1873.38    120.49 o 
  10   1   8    12667.81    12576.79    473.67 o 
  11   1   8      968.74      949.08    102.58 o 
  12   1   8      928.08      756.87    103.20 o 
  13   1   8      235.87      243.56     93.49 o 
  14   1   8      293.06      264.06    116.35 o 
  15   1   8      388.20      191.71    148.49 o 
  16   1   8     2252.81     2196.99    197.98 o 
 -16   2   8      501.74      550.00    155.94 o 
 -15   2   8     2242.07     2377.25    195.96 o 
 -14   2   8     2068.82     1861.79    169.64 o 
 -13   2   8     8568.06     8639.41    424.62 o 
 -12   2   8     2750.82     2877.03    200.39 o 
 -11   2   8     6127.05     6213.95    304.94 o 
 -10   2   8     3199.19     3135.89    158.47 o 
  -9   2   8      123.18       91.11     67.19 o 
  -8   2   8     1607.00     1639.23    103.91 o 
  -7   2   8     6713.53     6501.31    249.18 o 
  -6   2   8     1489.43     1335.46     86.70 o 
  -5   2   8    17819.09    17024.92    574.09 o 
  -4   2   8     3290.76     3399.48    135.77 o 
  -3   2   8    21467.89    20362.57   1092.84 o 
  -1   2   8    11961.11    11813.69    462.09 o 
   0   2   8     1819.54     1826.94     76.24 o 
   1   2   8    10068.89    10073.68    291.48 o 
   2   2   8     3824.82     3989.50    120.42 o 
   3   2   8    18176.97    17470.46    487.68 o 
   4   2   8     2817.88     2830.10    113.89 o 
   5   2   8    16113.60    15408.12    493.69 o 
   6   2   8     1553.64     1628.95     65.78 o 
   7   2   8     6145.27     6041.32    249.74 o 
   8   2   8     2191.59     2015.35    111.20 o 
   9   2   8      205.02      131.04     65.36 o 
  10   2   8     3241.28     3337.17    164.32 o 
  11   2   8     5553.26     5578.75    250.56 o 
  12   2   8     3448.42     3609.62    178.47 o 
  13   2   8     8541.66     8640.63    352.46 o 
  14   2   8     2220.75     2158.40    145.84 o 
  15   2   8     1891.12     1885.96    185.69 o 
  16   2   8      418.81      510.14    137.02 o 
 -16   3   8     1789.95     1754.80    198.99 o 
 -15   3   8     1559.01     1444.82    169.09 o 
 -14   3   8     1625.75     1624.14    168.44 o 
 -13   3   8       60.89       97.72    115.64 o 
 -12   3   8     1215.88     1059.50    128.52 o 
 -11   3   8     4091.18     3967.51    236.18 o 
 -10   3   8     9340.41     9624.22    458.98 o 
  -9   3   8     9736.84     9712.86    350.74 o 
  -8   3   8    14107.62    14193.23    526.56 o 
  -7   3   8    10992.12    10493.12    378.48 o 
  -6   3   8     8748.52     8378.07    315.36 o 
  -5   3   8      987.88      961.53     77.98 o 
  -4   3   8      487.25      482.46     53.05 o 
  -3   3   8      693.90      621.85     58.84 o 
  -2   3   8    16963.08    17290.11    941.37 o 
  -1   3   8     4215.88     3944.45    152.56 o 
   0   3   8    11933.10    11510.49    357.21 o 
   1   3   8     5848.59     5557.13    180.55 o 
   2   3   8    14822.82    15114.18    383.32 o 
   3   3   8      869.22      933.40     48.30 o 
   4   3   8      424.92      425.25     44.40 o 
   5   3   8     1618.22     1598.15     61.32 o 
   6   3   8     8529.10     8274.63    240.37 o 
   7   3   8    10183.54     9960.72    290.20 o 
   8   3   8    15101.36    14733.55    529.59 o 
   9   3   8     8589.32     8422.47    350.13 o 
  10   3   8    10110.44     9843.02    377.80 o 
  11   3   8     3726.94     3957.06    220.76 o 
  12   3   8     1016.53      982.74    106.66 o 
  13   3   8       19.65       35.38     92.04 o 
  14   3   8     1763.42     1637.37    134.01 o 
  15   3   8     1610.36     1454.35    166.97 o 
  16   3   8     2221.24     2216.28    198.59 o 
 -16   4   8      980.85      992.73    159.78 o 
 -15   4   8     1387.78     1210.63    170.99 o 
 -14   4   8     4170.32     4201.12    259.19 o 
 -13   4   8     5907.57     6001.34    326.88 o 
 -12   4   8     5455.51     5498.72    306.24 o 
 -11   4   8     4584.65     4523.79    260.15 o 
 -10   4   8     3531.65     3498.28    214.63 o 
  -9   4   8      610.35      648.71    234.75 o 
  -8   4   8     1620.61     1594.57    137.10 o 
  -7   4   8     1327.70     1349.55     88.60 o 
  -6   4   8    10434.60     9904.12    375.89 o 
  -5   4   8     4355.04     4207.17    155.48 o 
  -4   4   8    14383.09    13225.58    524.74 o 
  -2   4   8     6298.06     6203.86    244.04 o 
   0   4   8     2066.29     2047.16     85.73 o 
   1   4   8     3393.69     3222.52    116.50 o 
   2   4   8     6862.60     6515.85    208.07 o 
   3   4   8     6706.68     6508.20    187.78 o 
   4   4   8    16690.92    15904.97    457.51 o 
   5   4   8     3395.92     3144.17    117.97 o 
   6   4   8    10311.60    10338.34    290.79 o 
   7   4   8     1241.79     1393.99     68.58 o 
   8   4   8     2062.33     2077.90     85.16 o 
   9   4   8      340.07      362.56    118.12 o 
  10   4   8     3139.23     3232.90    171.26 o 
  11   4   8     4592.85     4263.91    209.12 o 
  12   4   8     5347.50     5451.90    249.90 o 
  13   4   8     6027.99     5668.13    264.79 o 
  14   4   8     3654.60     3870.10    208.16 o 
  15   4   8     1353.67     1425.86    155.52 o 
  16   4   8      811.96      952.71    157.91 o 
 -15   5   8     1678.60     1627.20    207.65 o 
 -14   5   8      724.36      744.30    143.80 o 
 -13   5   8       73.13       55.83    123.10 o 
 -12   5   8     1436.28     1321.16    142.27 o 
 -11   5   8     5747.99     5392.14    318.28 o 
 -10   5   8     1178.93     1211.45    171.72 o 
  -9   5   8    16080.27    16809.39    777.52 o 
  -8   5   8     4948.93     4950.93    293.54 o 
  -7   5   8     8973.33     8843.22    436.07 o 
  -6   5   8     4240.88     4174.18    177.62 o 
  -5   5   8     2480.13     2386.79    255.00 o 
  -4   5   8     1068.54     1045.44     64.77 o 
  -3   5   8     5739.06     5728.04    215.64 o 
  -2   5   8     1687.76     1636.82     86.54 o 
  -1   5   8    23847.20    22826.38    835.47 o 
   0   5   8     1049.55     1133.82     60.77 o 
   1   5   8    25572.24    24250.33    644.61 o 
   2   5   8     1242.52     1388.75     74.61 o 
   3   5   8     5281.20     5104.71    178.40 o 
   4   5   8      967.64     1029.77     63.34 o 
   5   5   8     3457.26     3512.52    113.50 o 
   6   5   8     3889.96     3940.84    136.27 o 
   7   5   8     9814.12     9542.66    273.81 o 
   8   5   8     5996.86     5997.53    183.48 o 
   9   5   8    17620.99    17813.67    638.88 o 
  10   5   8     1244.28     1184.09    104.30 o 
  11   5   8     6832.04     6806.66    299.39 o 
  12   5   8     1269.80     1096.23    112.70 o 
  13   5   8      104.52       48.51     95.71 o 
  14   5   8      801.63      882.28    117.08 o 
  15   5   8     1912.62     1971.05    187.80 o 
 -15   6   8      587.03      760.65    158.64 o 
 -14   6   8     3290.94     3300.17    219.50 o 
 -13   6   8      320.42      234.15    124.55 o 
 -12   6   8     6326.44     6014.15    331.49 o 
 -11   6   8      737.28      776.25    119.30 o 
 -10   6   8     2616.99     2547.47    390.68 o 
  -9   6   8      351.15      235.80    100.58 o 
  -8   6   8     2209.49     2215.45    163.00 o 
  -7   6   8     1924.96     2028.08    173.21 o 
  -6   6   8    22474.07    21713.09    882.95 o 
  -5   6   8      657.94      675.49     59.02 o 
  -4   6   8    25579.99    24889.49    764.83 o 
  -3   6   8     1617.90     1725.15     93.53 o 
  -2   6   8    11796.22    11965.36    399.69 o 
  -1   6   8     3881.91     4023.65    163.80 o 
   0   6   8     3427.73     3340.39    128.07 o 
   1   6   8     3544.69     3669.22    123.64 o 
   2   6   8    10462.52    10216.61    302.64 o 
   3   6   8     1431.76     1407.04     73.29 o 
   4   6   8    24952.92    24973.39    763.25 o 
   5   6   8      434.37      432.97     55.41 o 
   6   6   8    20045.24    19482.51    555.71 o 
   7   6   8     1435.92     1559.08     78.93 o 
   8   6   8     2421.15     2434.32    101.02 o 
   9   6   8      183.43      257.30     58.95 o 
  10   6   8     1873.40     1785.83    128.53 o 
  11   6   8      585.06      532.30    101.71 o 
  12   6   8     6131.35     6153.54    273.73 o 
  13   6   8      348.55      528.44    131.02 o 
  14   6   8     2646.90     2668.69    175.01 o 
  15   6   8      645.92      462.12    137.70 o 
 -15   7   8     1443.21     1746.65    261.35 o 
 -14   7   8      346.35      213.59    138.37 o 
 -13   7   8      121.79      -32.54    123.54 o 
 -12   7   8      373.39      418.70    133.99 o 
 -11   7   8     5486.86     5079.57    374.50 o 
 -10   7   8       36.67      -88.81    108.80 o 
  -9   7   8    12776.69    12649.55    622.69 o 
  -8   7   8      504.07      540.58    112.49 o 
  -7   7   8     6298.64     6219.23    291.55 o 
  -6   7   8       61.43      119.24     68.38 o 
  -5   7   8     2839.73     3001.98    155.62 o 
  -4   7   8     1662.61     1623.76     98.71 o 
  -3   7   8     7813.51     7669.72    286.26 o 
  -2   7   8     1096.88     1148.15     86.19 o 
  -1   7   8    33440.52    33537.34   1219.73 o 
   0   7   8       29.12      -36.84     45.78 o 
   1   7   8    35303.87    35485.70    942.24 o 
   2   7   8     1318.63     1386.18     65.02 o 
   3   7   8     7158.44     7092.61    215.09 o 
   4   7   8     1296.18     1213.71     76.87 o 
   5   7   8     3595.40     3432.60    136.77 o 
   6   7   8      109.72      113.66     54.83 o 
   7   7   8     7960.20     7911.48    225.52 o 
   8   7   8      478.51      413.51     58.68 o 
   9   7   8    14252.09    13959.20    392.94 o 
  10   7   8       49.31        2.22     83.67 o 
  11   7   8     5979.04     6189.53    260.23 o 
  12   7   8      297.66      275.98     97.86 o 
  13   7   8      131.41      153.31    104.41 o 
  14   7   8      215.69      110.33    107.37 o 
  15   7   8     1542.65     1697.75    172.08 o 
 -14   8   8     2897.90     3321.87    240.63 o 
 -13   8   8      738.53      782.70    155.85 o 
 -12   8   8     3206.98     3073.95    241.91 o 
 -11   8   8      824.71      648.84    131.59 o 
 -10   8   8      678.41      735.30    128.16 o 
  -9   8   8     1102.60     1203.99    137.88 o 
  -8   8   8      430.65      448.32     84.44 o 
  -7   8   8     1182.94      956.41    101.90 o 
  -6   8   8    14872.29    14475.69    529.94 o 
  -5   8   8      883.23      968.52     90.85 o 
  -4   8   8    19869.95    20196.56    717.70 o 
  -3   8   8     1844.04     2062.73    109.57 o 
  -2   8   8    13706.23    13455.02    445.36 o 
  -1   8   8      562.50      592.05     71.29 o 
   0   8   8     1352.66     1355.84     79.15 o 
   1   8   8      541.84      522.78     51.09 o 
   2   8   8    11558.98    11224.37    338.34 o 
   3   8   8     1437.64     1363.47     84.07 o 
   4   8   8    19696.94    19704.86    618.79 o 
   5   8   8      568.17      585.29     67.95 o 
   6   8   8    14133.22    14232.78    456.72 o 
   7   8   8     1352.75     1335.43     77.46 o 
   8   8   8      344.12      372.45    110.02 o 
   9   8   8     1323.49     1377.70     85.59 o 
  10   8   8      706.37      738.85     77.77 o 
  11   8   8      715.39      537.40    103.52 o 
  12   8   8     3963.67     4219.89    205.99 o 
  13   8   8      574.60      481.28    132.44 o 
  14   8   8     2602.61     2738.89    182.21 o 
 -14   9   8       20.55      142.13    158.48 o 
 -13   9   8      292.81      287.74    146.02 o 
 -12   9   8      316.98      355.38    143.73 o 
 -11   9   8     1876.46     1847.67    185.17 o 
 -10   9   8     1877.07     1892.24    172.10 o 
  -9   9   8     8458.41     8555.88    419.77 o 
  -8   9   8     4247.60     4281.88    256.21 o 
  -7   9   8     5727.41     5620.58    226.20 o 
  -6   9   8     1771.60     1859.30    127.93 o 
  -5   9   8      604.17      497.15     84.80 o 
  -4   9   8      171.58       66.25     74.69 o 
  -3   9   8     7100.21     7357.36    275.97 o 
  -2   9   8      349.64      320.69     77.14 o 
  -1   9   8    15693.09    15821.37    510.99 o 
   0   9   8     2219.54     2269.64    105.02 o 
   1   9   8    16641.20    16684.02    509.67 o 
   2   9   8      708.45      810.23     59.08 o 
   3   9   8     6482.66     6374.14    234.04 o 
   4   9   8      452.03      493.58     64.12 o 
   5   9   8      509.07      564.95     91.29 o 
   6   9   8     2316.04     2203.20    108.79 o 
   7   9   8     4415.61     4440.17    189.03 o 
   8   9   8     4088.54     4289.91    156.70 o 
   9   9   8     8261.01     8194.17    259.18 o 
  10   9   8     2009.66     2117.47    133.04 o 
  11   9   8     2373.54     2592.99    155.54 o 
  12   9   8      343.66      341.68    105.92 o 
  13   9   8      314.75      306.81    112.81 o 
  14   9   8       68.23       11.51    116.95 o 
 -13  10   8     2758.78     3069.19    249.54 o 
 -12  10   8     3041.56     3019.04    241.53 o 
 -11  10   8     2570.78     2651.99    205.82 o 
 -10  10   8     1593.41     1826.07    169.94 o 
  -9  10   8      545.80      485.04    210.93 o 
  -8  10   8       88.00      232.62    118.20 o 
  -7  10   8     1551.32     1413.20    154.76 o 
  -6  10   8     7777.89     8050.14    311.46 o 
  -5  10   8     2447.32     2427.21    152.12 o 
  -4  10   8     5660.44     5831.47    260.45 o 
  -3  10   8     4951.79     5075.98    222.94 o 
  -2  10   8     4520.53     4727.93    186.58 o 
  -1  10   8     3377.84     3422.74    139.06 o 
   0  10   8       95.46      104.00     62.21 o 
   1  10   8     2877.91     2869.97    132.43 o 
   2  10   8     4750.11     4993.56    319.45 o 
   3  10   8     4650.90     4674.69    185.85 o 
   4  10   8     6428.49     6433.93    226.23 o 
   5  10   8     3330.73     3422.80    140.86 o 
   6  10   8     7354.66     7299.64    267.57 o 
   7  10   8     2246.12     2283.53    113.97 o 
   8  10   8      151.57      206.98     65.35 o 
   9  10   8      649.58      593.84     75.27 o 
  10  10   8     1475.77     1482.10     98.99 o 
  11  10   8     2306.65     2484.08    164.80 o 
  12  10   8     3527.65     3526.53    194.25 o 
  13  10   8     2385.56     2527.37    176.84 o 
 -12  11   8      546.26      500.61    146.34 o 
 -11  11   8      635.35      491.14    154.17 o 
 -10  11   8     3300.02     3670.97    239.88 o 
  -9  11   8     2513.00     2194.61    190.48 o 
  -8  11   8     5923.29     6076.27    339.59 o 
  -7  11   8     1917.31     1940.32    179.26 o 
  -6  11   8     3723.00     3663.99    242.70 o 
  -5  11   8     1189.40     1364.90    115.49 o 
  -4  11   8      190.11       23.57     99.82 o 
  -3  11   8       28.22       35.70     66.01 o 
  -2  11   8     3299.66     3443.48    148.47 o 
  -1  11   8     4194.27     4265.97    182.00 o 
   0  11   8     6345.35     6490.30    232.81 o 
   1  11   8     5067.44     5132.71    185.75 o 
   2  11   8     3645.65     3360.32    221.00 o 
   3  11   8      216.95      189.83     77.87 o 
   4  11   8       60.31      113.45     63.87 o 
   5  11   8      925.50      964.35     90.83 o 
   6  11   8     4627.22     4572.00    180.17 o 
   7  11   8     1510.59     1788.27    122.90 o 
   8  11   8     6718.19     6570.41    244.12 o 
   9  11   8     2499.75     2512.77    121.01 o 
  10  11   8     3627.68     3605.87    152.77 o 
  11  11   8      569.46      663.04     89.71 o 
  12  11   8      675.77      550.47    124.09 o 
 -12  12   8     1263.64     1485.17    190.85 o 
 -11  12   8     2255.65     2412.79    210.76 o 
 -10  12   8     1281.36     1501.36    314.55 o 
  -9  12   8      134.20      243.34    130.75 o 
  -8  12   8      989.11     1176.57    146.01 o 
  -7  12   8     2236.18     2365.78    187.54 o 
  -6  12   8     1560.58     1481.76    154.65 o 
  -5  12   8     7595.19     7506.98    370.00 o 
  -4  12   8     1795.27     1803.27    134.77 o 
  -3  12   8     7739.42     7745.09    254.17 o 
  -2  12   8     1202.25     1198.37     96.28 o 
  -1  12   8      732.40      827.14     84.99 o 
   0  12   8      653.01      676.40     93.97 o 
   1  12   8      601.86      738.88     82.51 o 
   2  12   8     1514.04     1522.97    144.73 o 
   3  12   8     6093.95     6040.33    289.74 o 
   4  12   8     2432.36     2418.91    139.47 o 
   5  12   8     6855.33     7015.77    260.25 o 
   6  12   8     1230.52     1325.26    101.49 o 
   7  12   8     2171.84     2069.96    125.59 o 
   8  12   8      814.55      853.50     99.17 o 
   9  12   8       87.86      -13.12     78.13 o 
  10  12   8     1226.37     1124.68    102.29 o 
  11  12   8     2339.44     2347.72    130.56 o 
  12  12   8     1488.43     1768.86    159.96 o 
 -11  13   8       52.05       66.56    145.33 o 
 -10  13   8     3198.26     3383.85    254.60 o 
  -9  13   8      261.03      336.01    134.70 o 
  -8  13   8     6967.25     7133.86    391.64 o 
  -7  13   8      473.21      460.58    139.74 o 
  -6  13   8     1733.78     1767.03    167.53 o 
  -5  13   8      464.50      535.77     98.62 o 
  -4  13   8      966.18     1045.68    129.21 o 
  -3  13   8      666.40      619.77    119.64 o 
  -2  13   8     8090.99     8346.11    293.28 o 
  -1  13   8        4.65       -3.15     75.65 o 
   0  13   8     9917.35    10237.43    347.09 o 
   1  13   8       37.55      123.21    115.86 o 
   2  13   8     8467.66     8274.29    422.72 o 
   3  13   8      558.94      720.28    118.54 o 
   4  13   8      848.60      808.96    108.98 o 
   5  13   8      276.49      182.26    100.44 o 
   6  13   8     1763.23     1671.84    119.99 o 
   7  13   8      262.48      261.39     92.15 o 
   8  13   8     7220.55     7459.67    279.17 o 
   9  13   8      185.62      213.13    101.42 o 
  10  13   8     3663.51     3653.04    159.60 o 
  11  13   8       91.34       74.49     92.15 o 
  -9  14   8        8.80      -76.32    136.78 o 
  -8  14   8      521.95      565.48    156.49 o 
  -7  14   8     2117.24     2006.33    154.60 o 
  -6  14   8      394.66      271.25    107.17 o 
  -5  14   8     6835.47     6864.78    303.49 o 
  -4  14   8      122.59      169.55     97.51 o 
  -3  14   8     7190.73     7007.39    297.27 o 
  -2  14   8      650.83      771.41    105.72 o 
  -1  14   8     2540.50     2657.66    172.92 o 
   0  14   8      340.90      514.10     91.94 o 
   1  14   8     2715.35     2476.08    330.83 o 
   2  14   8      615.17      570.01    262.84 o 
   3  14   8     6986.07     6886.45    304.40 o 
   4  14   8      100.51      -50.44     97.40 o 
   5  14   8     7296.97     7468.24    314.19 o 
   6  14   8      347.94      486.09    116.00 o 
   7  14   8     2018.70     1998.78    164.08 o 
   8  14   8      433.60      444.89    112.18 o 
   9  14   8       34.62      -28.17    102.19 o 
  -8  15   8     3537.32     3881.08    217.39 o 
  -7  15   8      233.86      176.02    123.65 o 
  -6  15   8     1125.79     1113.32    132.98 o 
  -5  15   8      319.55      300.68    116.76 o 
  -4  15   8      192.45      208.36    102.23 o 
  -3  15   8      298.81      277.63    103.23 o 
  -2  15   8     4884.10     4945.69    247.29 o 
  -1  15   8        9.53       -3.27     98.10 o 
   0  15   8     7809.89     7669.94    414.05 o 
   1  15   8       65.92       -2.52    182.04 o 
   2  15   8     5578.09     5552.58    326.84 o 
   3  15   8      296.78      220.78    108.47 o 
   4  15   8      228.13      279.13    116.16 o 
   5  15   8      285.80      231.83    113.84 o 
   6  15   8      801.83      813.04    136.32 o 
   7  15   8      325.19      195.31    132.79 o 
   8  15   8     3136.28     3438.97    222.54 o 
  -6  16   8      277.39      158.46    126.86 o 
  -5  16   8     3599.86     3740.27    328.38 o 
  -4  16   8     1264.81     1158.27    136.83 o 
  -3  16   8     3092.60     3180.59    186.69 o 
  -2  16   8     1109.08     1344.03    132.88 o 
  -1  16   8     1657.28     1602.32    142.17 o 
   0  16   8      188.83      272.76    206.66 o 
   1  16   8     1873.42     1667.87    298.77 o 
   2  16   8      909.82      875.71    166.43 o 
   3  16   8     3207.52     3132.29    197.02 o 
   4  16   8     1001.57     1009.03    135.95 o 
   5  16   8     3915.61     4199.65    225.34 o 
   6  16   8      463.39      522.09    128.34 o 
  -3  17   8      335.62      375.41    123.86 o 
  -2  17   8     1496.78     1533.53    153.55 o 
  -1  17   8     1191.19     1082.32    234.05 o 
   0  17   8     1302.27     1610.18    277.33 o 
   1  17   8     1191.34     1156.76    234.45 o 
   2  17   8     1908.77     2277.80    217.14 o 
   3  17   8      394.16      540.27    186.25 o 
   1   0   9    56305.05    56420.38   1513.93 o 
   2   0   9    10463.74    10447.90    326.67 o 
   3   0   9    15644.72    15191.05    417.18 o 
   4   0   9    10771.28    10849.34    340.48 o 
   5   0   9     1123.90     1274.36     84.30 o 
   6   0   9     5096.29     5031.29    206.72 o 
   7   0   9     7600.08     7631.73    323.40 o 
   8   0   9     1482.88     1424.70    129.50 o 
   9   0   9    15699.07    15476.37    566.63 o 
  10   0   9      858.67      892.53     94.77 o 
  11   0   9     4921.25     5118.11    233.37 o 
  12   0   9     1441.92     1336.16    190.08 o 
  13   0   9       48.42       19.50    102.39 o 
  14   0   9      608.86      506.97    129.54 o 
  15   0   9      489.93      456.02    137.57 o 
  16   0   9      399.18      245.80    150.57 o 
 -16   1   9      513.75      362.60    156.43 o 
 -15   1   9      824.60      797.31    142.30 o 
 -14   1   9     2802.21     2423.92    196.91 o 
 -13   1   9     1014.11      988.84    135.12 o 
 -12   1   9     4468.79     4568.99    266.91 o 
 -11   1   9      920.07      859.24     98.88 o 
 -10   1   9     1514.93     1563.42    116.05 o 
  -9   1   9     3982.76     3831.58    199.49 o 
  -8   1   9     1709.58     1628.10    123.21 o 
  -7   1   9     1829.53     1871.39    108.52 o 
  -6   1   9    17840.42    17958.14    633.59 o 
  -5   1   9      128.15      127.61     49.53 o 
  -4   1   9    28011.79    27840.29   1007.81 o 
  -3   1   9      105.59      134.31     44.62 o 
  -2   1   9    16298.03    16436.76    434.35 o 
  -1   1   9     7683.43     7548.58    244.37 o 
   0   1   9     1024.69     1043.91     46.70 o 
   1   1   9     8141.54     7969.60    221.06 o 
   2   1   9    14877.27    15112.60    486.89 o 
   3   1   9      341.21      405.81     32.25 o 
   4   1   9    29197.51    29082.25    776.11 o 
   5   1   9      127.45      130.15     52.33 o 
   6   1   9    17868.76    17311.02    634.29 o 
   7   1   9     2116.37     2073.89    113.74 o 
   8   1   9     1848.36     1911.01    111.26 o 
   9   1   9     5329.07     5072.81    205.30 o 
  10   1   9     1874.48     1985.65    121.04 o 
  11   1   9     1064.65     1117.44    104.33 o 
  12   1   9     4323.29     4519.66    220.93 o 
  13   1   9     1170.02     1479.63    124.44 o 
  14   1   9     2793.52     2863.17    200.37 o 
  15   1   9      735.76      758.73    144.15 o 
  16   1   9      457.71      469.81    148.37 o 
 -16   2   9      725.75      731.27    165.31 o 
 -15   2   9      930.50      794.73    180.55 o 
 -14   2   9      480.18      345.99    128.49 o 
 -13   2   9      302.17      362.17    120.15 o 
 -12   2   9     1253.11     1167.90    136.51 o 
 -11   2   9     5344.95     5441.59    291.33 o 
 -10   2   9     3769.29     3721.91    184.06 o 
  -9   2   9    13149.86    12956.89    477.31 o 
  -8   2   9     5119.11     5091.36    202.11 o 
  -7   2   9     5294.78     5144.44    225.92 o 
  -6   2   9     6009.18     5640.21    229.47 o 
  -5   2   9      444.42      331.00     78.30 o 
  -4   2   9     5729.31     5861.02    242.30 o 
  -3   2   9     8391.07     8839.57    341.49 o 
  -2   2   9     7487.28     7593.59    235.07 o 
  -1   2   9    31755.12    30531.58   1101.32 o 
   0   2   9     8268.71     8507.67    240.75 o 
   1   2   9    32986.88    32519.42    857.39 o 
   2   2   9     6991.17     7154.50    208.75 o 
   3   2   9     9490.99     9541.74    261.89 o 
   4   2   9     6489.74     6634.35    209.17 o 
   5   2   9      665.53      681.68     50.51 o 
   6   2   9     6091.85     5728.29    231.95 o 
   7   2   9     5909.93     5842.81    227.03 o 
   8   2   9     4029.97     4089.48    196.81 o 
   9   2   9    12685.19    12702.41    478.20 o 
  10   2   9     4103.99     3823.53    193.87 o 
  11   2   9     5074.15     4903.36    230.36 o 
  12   2   9     1147.75     1166.81    116.21 o 
  13   2   9      232.12      277.58     97.00 o 
  14   2   9      338.94      366.54    107.91 o 
  15   2   9      899.42      538.74    171.62 o 
  16   2   9      659.23      674.69    160.51 o 
 -15   3   9     1175.57     1037.44    166.29 o 
 -14   3   9     2768.99     3275.26    388.20 o 
 -13   3   9     4780.28     4915.46    284.42 o 
 -12   3   9     4703.66     4693.52    276.38 o 
 -11   3   9     4131.48     3992.73    247.27 o 
 -10   3   9     3195.51     3334.38    195.52 o 
  -9   3   9     7003.44     6768.32    360.48 o 
  -8   3   9     2888.07     2777.70    137.83 o 
  -7   3   9     2264.89     2248.15    129.03 o 
  -6   3   9    11014.85    11056.20    393.13 o 
  -5   3   9     4033.97     4062.06    164.20 o 
  -4   3   9    10936.29    10696.19    384.73 o 
  -3   3   9     4566.29     4726.64    267.62 o 
  -2   3   9     9712.99     9480.53    406.98 o 
  -1   3   9     5682.38     5678.73    189.34 o 
   0   3   9     3928.57     4048.97    141.03 o 
   1   3   9     5620.27     5723.60    187.98 o 
   2   3   9     9442.14     8926.33    252.84 o 
   3   3   9     6233.48     5992.23    168.07 o 
   4   3   9    10306.79    10347.86    332.77 o 
   5   3   9     3498.92     3478.93    137.87 o 
   6   3   9    10203.38    10051.39    393.34 o 
   7   3   9     3427.27     3446.96    148.41 o 
   8   3   9     2234.69     2303.12    134.16 o 
   9   3   9     7982.18     7830.18    300.60 o 
  10   3   9     2737.74     2644.09    150.19 o 
  11   3   9     4321.71     4314.34    201.72 o 
  12   3   9     4780.21     4822.77    495.79 o 
  13   3   9     5044.46     5038.69    240.34 o 
  14   3   9     2337.27     2339.50    166.88 o 
  15   3   9     1102.76      985.23    148.93 o 
 -15   4   9      963.74     1123.39    157.21 o 
 -14   4   9      226.59       72.22    127.56 o 
 -13   4   9     1424.51     1107.17    141.97 o 
 -12   4   9     1016.67      928.52    197.33 o 
 -11   4   9     2573.85     2726.33    182.77 o 
 -10   4   9     8915.97     8655.32    433.99 o 
  -9   4   9     7325.63     7175.92    383.83 o 
  -8   4   9     8883.68     8559.40    413.77 o 
  -7   4   9     3443.84     3392.62    169.02 o 
  -6   4   9     3795.16     3933.43    180.11 o 
  -5   4   9     3407.74     3354.23    146.98 o 
  -4   4   9     1092.36     1163.74     72.62 o 
  -3   4   9     4587.86     4289.79    163.05 o 
  -2   4   9     7033.75     6720.28    264.88 o 
  -1   4   9     6106.85     6058.87    214.69 o 
   0   4   9     8554.80     8009.42    256.91 o 
   1   4   9     6950.65     7065.45    214.96 o 
   2   4   9     7482.51     7115.72    225.67 o 
   3   4   9     3473.81     3428.74    138.81 o 
   4   4   9      534.42      588.95     59.69 o 
   5   4   9     3061.51     3053.87    128.90 o 
   6   4   9     4368.78     4290.54    137.96 o 
   7   4   9     3995.67     4036.87    176.59 o 
   8   4   9     8993.02     8859.65    344.40 o 
   9   4   9     7811.85     7188.50    292.24 o 
  10   4   9     9678.96     9361.52    358.11 o 
  11   4   9     2450.20     2348.36    148.01 o 
  12   4   9     1249.00     1138.42    167.17 o 
  13   4   9     1149.42     1019.40    120.91 o 
  14   4   9      224.56       53.74    102.29 o 
  15   4   9     1069.36     1183.01    150.54 o 
 -15   5   9     1350.49     1482.24    177.70 o 
 -14   5   9     2263.13     2347.38    200.99 o 
 -13   5   9     4808.19     4875.58    286.91 o 
 -12   5   9     2745.80     2588.08    190.00 o 
 -11   5   9     4075.01     3750.63    242.00 o 
 -10   5   9     1225.58     1402.07    137.19 o 
  -9   5   9     1388.72     1204.40    135.19 o 
  -8   5   9     1720.21     1615.17    242.29 o 
  -7   5   9     5414.79     5047.70    272.48 o 
  -6   5   9     4175.77     3950.45    175.42 o 
  -5   5   9    17323.20    17440.87    621.46 o 
  -4   5   9     1373.67     1347.84     78.02 o 
  -3   5   9    11456.90    11250.17    427.59 o 
  -2   5   9     4439.84     4604.18    182.52 o 
  -1   5   9     6363.24     6408.14    196.12 o 
   0   5   9     7413.55     8019.83    259.57 o 
   1   5   9     5303.19     5163.17    191.01 o 
   2   5   9     3903.67     4043.91    149.13 o 
   3   5   9    11950.21    11983.36    426.88 o 
   4   5   9     1610.88     1671.07     80.46 o 
   5   5   9    16795.51    17259.83    538.20 o 
   6   5   9     3858.40     3838.43    135.21 o 
   7   5   9     5251.13     5319.88    171.25 o 
   8   5   9     1619.16     1541.98    114.38 o 
   9   5   9     1570.06     1574.50    135.38 o 
  10   5   9     1050.43     1253.16    224.15 o 
  11   5   9     3938.13     3882.68    193.99 o 
  12   5   9     2519.89     2318.39    160.38 o 
  13   5   9     4662.45     4584.44    232.91 o 
  14   5   9     2465.45     2381.18    165.95 o 
  15   5   9     1180.54     1205.29    142.60 o 
 -15   6   9      275.08      287.57    156.75 o 
 -14   6   9      403.90      442.76    153.04 o 
 -13   6   9     1607.88     1781.66    165.44 o 
 -12   6   9      478.95      561.33    137.60 o 
 -11   6   9     2010.31     1908.30    166.95 o 
 -10   6   9     6982.25     7078.71    386.30 o 
  -9   6   9      586.61      611.13    113.90 o 
  -8   6   9     7734.34     8113.45    423.84 o 
  -7   6   9     3237.86     3136.52    204.71 o 
  -6   6   9     5113.38     4797.12    290.64 o 
  -5   6   9     7526.54     7377.51    228.47 o 
  -4   6   9     1089.68     1151.76     69.40 o 
  -3   6   9     5983.75     5897.27    227.64 o 
  -2   6   9    22962.78    22870.95    833.58 o 
  -1   6   9      319.56      320.54     59.79 o 
   0   6   9    29919.99    28808.72    875.91 o 
   1   6   9       56.70       49.37     38.13 o 
   2   6   9    23773.44    23912.52    718.92 o 
   3   6   9     4983.73     5105.58    224.58 o 
   4   6   9      771.85      836.98     92.47 o 
   5   6   9     6155.16     6049.39    201.66 o 
   6   6   9     5979.25     6000.81    183.37 o 
   7   6   9     3641.70     3587.52    130.67 o 
   8   6   9     9014.71     9059.23    297.64 o 
   9   6   9      765.09      791.62     97.25 o 
  10   6   9     8345.29     8267.69    322.33 o 
  11   6   9     1753.40     1630.26    128.62 o 
  12   6   9      568.68      671.79    104.74 o 
  13   6   9     1195.41     1248.68    130.58 o 
  14   6   9      421.83      409.58    116.49 o 
  15   6   9      213.20      185.43    115.70 o 
 -14   7   9      188.15     -140.85    138.86 o 
 -13   7   9     3065.25     3071.34    229.14 o 
 -12   7   9      236.60      106.60    130.89 o 
 -11   7   9     2177.19     2226.10    175.77 o 
 -10   7   9     1490.85     1450.56    153.50 o 
  -9   7   9      100.96      256.22    104.89 o 
  -8   7   9     1534.52     1552.13    153.13 o 
  -7   7   9     9885.90     9787.14    353.19 o 
  -6   7   9     1218.10     1204.10    104.22 o 
  -5   7   9    20032.82    19971.49    698.02 o 
  -4   7   9      520.60      549.55     75.90 o 
  -3   7   9    18592.13    18387.64    672.89 o 
  -2   7   9     3716.98     3777.23    166.86 o 
  -1   7   9     4480.65     4437.04    177.05 o 
   0   7   9     7525.12     7290.40    244.28 o 
   1   7   9     3620.15     3514.57    129.90 o 
   2   7   9     3310.90     3440.09    137.83 o 
   3   7   9    18701.06    18980.06    673.38 o 
   4   7   9      476.47      353.30     73.24 o 
   5   7   9    18650.56    18818.29    600.35 o 
   6   7   9     1302.70     1393.42     75.51 o 
   7   7   9     8689.72     8595.79    268.90 o 
   8   7   9     1805.17     1931.02     92.89 o 
   9   7   9       60.93       -7.02     78.49 o 
  10   7   9     1738.45     1727.24    124.94 o 
  11   7   9     2216.13     2082.23    146.46 o 
  12   7   9      240.35      205.46    101.78 o 
  13   7   9     3178.81     3221.73    190.68 o 
  14   7   9      187.00      169.86    114.46 o 
 -14   8   9      421.64      413.77    163.91 o 
 -13   8   9      593.75      569.48    171.32 o 
 -12   8   9      626.14      691.40    145.07 o 
 -11   8   9     1339.11     1272.09    150.15 o 
 -10   8   9     4800.71     4962.50    287.06 o 
  -9   8   9      697.36      794.13    126.89 o 
  -8   8   9     5995.38     6014.98    242.89 o 
  -7   8   9     2479.92     2671.10    146.55 o 
  -6   8   9     1420.28     1497.66    112.84 o 
  -5   8   9     2692.85     2954.45    155.44 o 
  -4   8   9     1769.51     1884.66    116.87 o 
  -3   8   9     5237.76     5180.40    217.40 o 
  -2   8   9     9529.03     9620.84    374.74 o 
  -1   8   9     1897.48     2008.80    115.56 o 
   0   8   9    22926.78    23083.81    711.99 o 
   1   8   9     1854.86     1933.84     84.19 o 
   2   8   9     9978.93    10134.05    376.72 o 
   3   8   9     4844.49     4850.35    215.57 o 
   4   8   9     1627.51     1817.88     97.95 o 
   5   8   9     3249.98     3301.42    145.90 o 
   6   8   9     1572.80     1648.75     93.84 o 
   7   8   9     2775.38     2748.17    112.96 o 
   8   8   9     5107.17     5185.29    184.85 o 
   9   8   9      636.29      578.17     79.14 o 
  10   8   9     4771.82     4764.40    230.83 o 
  11   8   9     1477.05     1252.54    122.99 o 
  12   8   9      696.48      641.37    117.68 o 
  13   8   9      423.08      337.80    119.21 o 
  14   8   9      521.78      655.03    131.37 o 
 -13   9   9     2547.32     2267.67    218.07 o 
 -12   9   9     1050.17     1232.18    173.54 o 
 -11   9   9     1836.98     1640.94    184.08 o 
 -10   9   9     1369.59     1244.94    157.43 o 
  -9   9   9       34.55       12.57    104.21 o 
  -8   9   9     2349.18     2419.83    191.05 o 
  -7   9   9     4152.69     4448.44    211.52 o 
  -6   9   9     2679.33     2740.36    157.69 o 
  -5   9   9    11217.50    11452.33    449.07 o 
  -4   9   9     2268.41     2413.43    131.32 o 
  -3   9   9    10016.57    10331.83    387.27 o 
  -2   9   9     2781.29     3014.23    181.67 o 
  -1   9   9     2458.21     2778.94    114.87 o 
   0   9   9     4585.18     4945.39    187.81 o 
   1   9   9     1880.33     1907.24    121.16 o 
   2   9   9     2366.82     2323.54    135.32 o 
   3   9   9     9939.68     9848.64    385.34 o 
   4   9   9     1912.66     1975.00    133.53 o 
   5   9   9    11852.88    12086.68    386.76 o 
   6   9   9     3232.45     3195.62    141.13 o 
   7   9   9     4325.23     4306.20    158.48 o 
   8   9   9     3298.44     3131.07    123.89 o 
   9   9   9       39.48       -7.19     65.91 o 
  10   9   9     1673.58     1676.35    129.55 o 
  11   9   9     2156.86     2146.00    148.65 o 
  12   9   9      875.63     1020.63    132.22 o 
  13   9   9     2599.33     2925.52    179.98 o 
 -13  10   9      766.68     1134.76    251.32 o 
 -12  10   9      861.17      996.95    162.93 o 
 -11  10   9     1053.04     1222.38    256.49 o 
 -10  10   9     2919.26     2691.93    211.94 o 
  -9  10   9     2189.30     2357.16    196.89 o 
  -8  10   9     4767.90     4639.09    272.59 o 
  -7  10   9     2559.66     2739.72    329.14 o 
  -6  10   9     3419.17     3418.32    167.51 o 
  -5  10   9      689.68      806.47    103.57 o 
  -4  10   9     1851.28     2076.12    129.71 o 
  -3  10   9     2073.56     2159.04    135.28 o 
  -2  10   9     2560.18     2774.29    125.61 o 
  -1  10   9     2369.77     2348.31    115.83 o 
   0  10   9     4002.37     4221.25    169.44 o 
   1  10   9     2406.75     2500.64    170.77 o 
   2  10   9     2791.72     2659.78    179.62 o 
   3  10   9     2081.96     2039.63    127.07 o 
   4  10   9     1410.39     1402.50     98.72 o 
   5  10   9     1111.33     1143.09     85.59 o 
   6  10   9     2743.63     2675.39    133.87 o 
   7  10   9     2435.60     2546.40    128.59 o 
   8  10   9     4320.00     4410.18    165.24 o 
   9  10   9     2502.21     2515.70    130.87 o 
  10  10   9     2909.05     3007.52    173.90 o 
  11  10   9     1292.38     1318.24    132.89 o 
  12  10   9      681.37      497.02    127.46 o 
  13  10   9      736.56      688.42    134.26 o 
 -12  11   9     2244.15     2432.51    219.64 o 
 -11  11   9     1824.71     1853.69    191.72 o 
 -10  11   9      835.00     1063.55    150.85 o 
  -9  11   9      884.09     1065.23    142.69 o 
  -8  11   9      281.14      215.87    129.54 o 
  -7  11   9     2980.45     2892.35    208.24 o 
  -6  11   9     5468.51     5267.13    298.93 o 
  -5  11   9     4288.61     4382.97    211.60 o 
  -4  11   9     7103.33     7421.42    302.51 o 
  -3  11   9     1921.99     2113.16    119.27 o 
  -2  11   9     3537.16     3589.47    156.54 o 
  -1  11   9     2596.46     2491.02    124.17 o 
   0  11   9     1226.67     1293.82     91.91 o 
   1  11   9     2777.99     2848.70    185.77 o 
   2  11   9     3354.57     3520.11    225.05 o 
   3  11   9     2842.92     2840.83    186.16 o 
   4  11   9     7100.66     7040.70    256.84 o 
   5  11   9     4253.90     4106.20    175.97 o 
   6  11   9     5368.21     5342.43    208.08 o 
   7  11   9     2963.93     2910.13    144.68 o 
   8  11   9      375.22      530.74     75.97 o 
   9  11   9      725.09      554.01    103.71 o 
  10  11   9      878.64      918.40    110.15 o 
  11  11   9     1806.05     1892.78    154.01 o 
  12  11   9     2268.05     2467.79    178.15 o 
 -11  12   9     1099.21     1471.09    190.92 o 
 -10  12   9     1194.74     1339.07    227.90 o 
  -9  12   9     3696.65     3904.02    261.06 o 
  -8  12   9      732.70      874.90    174.99 o 
  -7  12   9     2556.45     3057.78    219.85 o 
  -6  12   9      774.61      982.05    143.60 o 
  -5  12   9      310.31      391.29    125.42 o 
  -4  12   9     2919.67     3226.52    142.30 o 
  -3  12   9     2476.05     2765.90    133.75 o 
  -2  12   9      169.55      194.11     86.59 o 
  -1  12   9     5313.05     5574.58    218.03 o 
   0  12   9      289.96      232.48     85.45 o 
   1  12   9     6211.36     6283.19    316.44 o 
   2  12   9      408.45      400.96    112.50 o 
   3  12   9     2351.56     2450.63    267.50 o 
   4  12   9     2139.13     2232.50    155.36 o 
   5  12   9      510.43      519.97     86.52 o 
   6  12   9      687.09      650.43     92.52 o 
   7  12   9     2970.16     3282.38    157.04 o 
   8  12   9      535.80      478.98     98.63 o 
   9  12   9     3981.72     4151.03    185.04 o 
  10  12   9     1191.59     1276.69    121.51 o 
  11  12   9     1472.75     1590.64    150.94 o 
 -10  13   9      259.60      450.46    160.79 o 
  -9  13   9     1070.61     1137.57    164.42 o 
  -8  13   9      909.69     1056.56    171.62 o 
  -7  13   9     1588.40     1993.12    180.75 o 
  -6  13   9     7315.59     7380.07    383.56 o 
  -5  13   9       66.89      134.14     99.16 o 
  -4  13   9     7749.02     8028.12    314.31 o 
  -3  13   9     1409.71     1497.25    112.78 o 
  -2  13   9     3838.53     4048.38    176.19 o 
  -1  13   9     2099.96     2329.11    155.30 o 
   0  13   9       27.51     -134.19    126.95 o 
   1  13   9     1950.52     2084.16    182.57 o 
   2  13   9     3424.69     3441.18    239.74 o 
   3  13   9     1725.13     1657.91    171.04 o 
   4  13   9     7005.45     7003.09    319.18 o 
   5  13   9       87.43      212.59    105.74 o 
   6  13   9     7358.21     7356.15    275.51 o 
   7  13   9     1303.93     1453.65    123.51 o 
   8  13   9      836.55      868.79    117.59 o 
   9  13   9      857.84      877.82     98.24 o 
  10  13   9      235.44      257.46     92.43 o 
  -9  14   9     2728.45     3308.66    281.99 o 
  -8  14   9       50.20      -88.86    146.20 o 
  -7  14   9     2726.09     2859.84    231.94 o 
  -6  14   9      383.88      412.11    115.41 o 
  -5  14   9      176.40      360.55    110.84 o 
  -4  14   9     2105.24     2341.25    175.76 o 
  -3  14   9     2130.64     2285.11    152.96 o 
  -2  14   9      686.16      810.38    116.41 o 
  -1  14   9     4836.83     5191.92    245.75 o 
   0  14   9        1.27      -24.28    123.70 o 
   1  14   9     5028.14     5088.40    314.53 o 
   2  14   9      813.17      782.42    142.38 o 
   3  14   9     2194.49     2393.16    195.08 o 
   4  14   9     1831.93     1968.05    164.50 o 
   5  14   9      239.11      385.46    119.78 o 
   6  14   9      451.25      408.65    122.33 o 
   7  14   9     2821.81     3248.58    167.75 o 
   8  14   9       64.81      113.30    100.77 o 
   9  14   9     2686.51     2715.27    164.33 o 
  -7  15   9      788.59      920.90    164.18 o 
  -6  15   9     3441.61     3737.69    213.34 o 
  -5  15   9      448.44      441.15    123.26 o 
  -4  15   9     6184.38     6299.11    287.61 o 
  -3  15   9     1060.82     1157.52    128.44 o 
  -2  15   9     2707.04     2666.47    168.44 o 
  -1  15   9     1933.77     1974.06    248.54 o 
   0  15   9      394.59      359.09    142.26 o 
   1  15   9     1802.68     1632.79    192.75 o 
   2  15   9     2613.45     2653.59    235.74 o 
   3  15   9     1087.16     1104.79    171.50 o 
   4  15   9     6412.55     6113.91    290.54 o 
   5  15   9      405.64      619.28    133.84 o 
   6  15   9     3704.92     4116.90    225.07 o 
   7  15   9      709.90      601.12    144.49 o 
  -5  16   9      171.69      -48.20    123.62 o 
  -4  16   9      920.06     1223.02    139.94 o 
  -3  16   9      790.24      910.34    141.37 o 
  -2  16   9      255.54      118.54    132.62 o 
  -1  16   9     2623.74     2534.28    333.71 o 
   0  16   9      170.42       76.43    187.00 o 
   1  16   9     3235.60     3718.79    254.04 o 
   2  16   9      385.26      463.63    171.96 o 
   3  16   9      878.63      904.66    175.39 o 
   4  16   9      993.06      863.53    189.61 o 
   5  16   9      207.58      148.73    132.30 o 
   0   0  10    13651.54    13197.59    574.04 o 
   1   0  10     4921.38     4944.80    148.68 o 
   2   0  10     5567.82     5350.70    158.54 o 
   3   0  10    13100.51    13009.39    404.37 o 
   4   0  10       32.19       10.42     51.64 o 
   5   0  10    10043.45    10390.51    385.73 o 
   6   0  10     1662.92     1734.16    171.42 o 
   7   0  10     3250.85     3296.78    160.66 o 
   8   0  10     5556.15     5412.26    231.89 o 
   9   0  10       10.80      -57.00     69.85 o 
  10   0  10     1948.27     1928.85    127.85 o 
  11   0  10     1129.74     1252.76    117.10 o 
  12   0  10       12.42       41.48    179.86 o 
  13   0  10     3687.65     3648.71    325.77 o 
  14   0  10      365.36      288.48    129.44 o 
  15   0  10     1183.97     1043.40    151.77 o 
 -15   1  10      933.38      992.89    151.07 o 
 -14   1  10       89.30       85.18    116.91 o 
 -13   1  10     2092.70     2045.31    173.11 o 
 -12   1  10      495.78      628.21    120.36 o 
 -11   1  10     3705.98     3543.92    213.87 o 
 -10   1  10    12867.55    12935.17    458.85 o 
  -9   1  10      252.58      308.56     84.43 o 
  -8   1  10     8818.52     8721.08    325.51 o 
  -7   1  10     3494.72     3423.40    163.50 o 
  -6   1  10     1818.73     1982.17    174.66 o 
  -5   1  10     7447.36     7257.83    288.50 o 
  -4   1  10      684.86      757.93     70.05 o 
  -3   1  10    14466.60    14958.30    467.32 o 
  -2   1  10    13006.58    12819.09    359.86 o 
  -1   1  10     6832.81     6865.24    214.04 o 
   0   1  10    35053.16    33962.39    917.41 o 
   1   1  10     6393.25     6534.83    193.28 o 
   2   1  10    13389.70    13354.63    405.52 o 
   3   1  10    14771.91    15233.12    416.26 o 
   4   1  10      841.15      820.18     94.12 o 
   5   1  10     7768.56     7800.09    290.98 o 
   6   1  10     2017.34     2080.52    112.43 o 
   7   1  10     3437.11     3311.60    161.74 o 
   8   1  10     8168.20     7901.99    326.06 o 
   9   1  10      226.56      309.97     77.98 o 
  10   1  10    11640.85    11247.52    455.49 o 
  11   1  10     3202.66     3140.09    169.44 o 
  12   1  10      309.64      301.10     96.56 o 
  13   1  10     1748.66     1832.90    144.05 o 
  14   1  10      191.88      266.25    132.43 o 
  15   1  10      888.29      797.92    153.05 o 
 -15   2  10     1141.93     1129.02    164.06 o 
 -14   2  10      970.01      925.52    141.52 o 
 -13   2  10     3743.41     3664.70    277.83 o 
 -12   2  10      888.55      794.56    155.24 o 
 -11   2  10     1922.41     2020.82    177.28 o 
 -10   2  10     4024.10     3798.10    249.42 o 
  -9   2  10     1124.20     1100.15     98.32 o 
  -8   2  10     7381.39     7193.69    307.48 o 
  -7   2  10     5804.62     5743.01    238.33 o 
  -6   2  10     2108.50     2079.51    115.48 o 
  -5   2  10     5655.68     5579.88    228.22 o 
  -4   2  10      979.70      973.29     89.50 o 
  -3   2  10    13471.96    13425.75    452.94 o 
  -2   2  10     2410.28     2476.02     90.40 o 
  -1   2  10     4798.72     4633.71    130.38 o 
   0   2  10     6929.59     6668.59    193.96 o 
   1   2  10     3687.88     3738.56    128.57 o 
   2   2  10     1678.64     1656.65     85.05 o 
   3   2  10    11917.28    11801.15    388.61 o 
   4   2  10      348.49      335.94     46.69 o 
   5   2  10     5964.67     5758.97    233.01 o 
   6   2  10     3480.14     3411.73    245.57 o 
   7   2  10     5672.68     5876.49    243.03 o 
   8   2  10     9102.24     8434.22    311.40 o 
   9   2  10      835.13      660.68     92.42 o 
  10   2  10     4496.63     4596.47    208.33 o 
  11   2  10     1964.37     2134.20    135.51 o 
  12   2  10     1153.28     1266.51    117.60 o 
  13   2  10     3937.96     3756.93    200.35 o 
  14   2  10      881.56      687.13    139.51 o 
  15   2  10     1047.06     1015.74    164.38 o 
 -15   3  10      887.29      731.44    163.31 o 
 -14   3  10     1330.45     1280.96    164.81 o 
 -13   3  10     1609.50     1535.84    162.13 o 
 -12   3  10     2202.25     1887.16    173.74 o 
 -11   3  10     6413.77     6137.44    322.65 o 
 -10   3  10     9017.16     8552.45    421.31 o 
  -9   3  10     6117.63     6287.80    338.03 o 
  -8   3  10     4583.92     4566.90    203.04 o 
  -7   3  10     4912.08     4834.55    227.41 o 
  -6   3  10     1967.56     1829.47    106.80 o 
  -5   3  10     2883.83     2775.52    147.44 o 
  -4   3  10     4590.98     4700.12    177.94 o 
  -3   3  10     6684.76     6670.27    249.43 o 
  -2   3  10     5269.91     5201.31    193.92 o 
  -1   3  10    17593.83    17035.89    520.20 o 
   0   3  10     5508.36     5176.44    174.90 o 
   1   3  10    17091.58    16828.46    464.34 o 
   2   3  10     4482.93     4426.40    144.15 o 
   3   3  10     6229.54     6229.40    214.29 o 
   4   3  10     3921.92     3684.88    149.46 o 
   5   3  10     3759.23     3647.03    156.72 o 
   6   3  10     2029.00     1827.07    129.50 o 
   7   3  10     4631.23     4700.82    208.93 o 
   8   3  10     4352.64     4336.38    202.10 o 
   9   3  10     6901.94     7003.20    278.14 o 
  10   3  10     8986.33     8601.18    344.72 o 
  11   3  10     6235.60     5945.64    267.49 o 
  12   3  10     2065.51     2109.93    172.97 o 
  13   3  10     1340.21     1437.36    133.92 o 
  14   3  10     1338.28     1450.51    136.97 o 
  15   3  10      796.58      787.00    158.62 o 
 -15   4  10     1797.59     1811.70    190.30 o 
 -14   4  10     1273.47     1307.91    170.04 o 
 -13   4  10     3128.20     2973.65    211.42 o 
 -12   4  10     1606.51     1765.72    166.05 o 
 -11   4  10     1973.13     2143.59    218.97 o 
 -10   4  10     3414.57     3162.20    210.48 o 
  -9   4  10     1815.91     2008.68    148.12 o 
  -8   4  10     3912.79     3392.63    236.02 o 
  -7   4  10     5577.04     5281.76    217.01 o 
  -6   4  10     3973.25     3795.56    175.46 o 
  -5   4  10     3248.22     3019.87    143.33 o 
  -4   4  10     3008.85     2999.16    144.44 o 
  -3   4  10     4734.58     4743.37    178.34 o 
  -2   4  10     2315.17     2299.53    117.83 o 
  -1   4  10     7932.83     7995.40    257.61 o 
   0   4  10     5752.57     5672.94    192.96 o 
   1   4  10     7934.54     7792.91    297.88 o 
   2   4  10     2441.46     2332.66     88.87 o 
   3   4  10     4662.67     4672.69    167.14 o 
   4   4  10     3364.95     3175.04    126.61 o 
   5   4  10     2842.94     2733.54    118.16 o 
   6   4  10     4004.47     3952.85    180.33 o 
   7   4  10     4852.64     4636.68    216.92 o 
   8   4  10     4975.73     4891.70    242.65 o 
   9   4  10     1437.98     1326.16    112.75 o 
  10   4  10     3989.83     3571.57    178.39 o 
  11   4  10     1462.89     1657.04    126.66 o 
  12   4  10     1818.88     1839.12    142.28 o 
  13   4  10     2642.52     2690.21    172.73 o 
  14   4  10     1396.19     1543.83    143.68 o 
  15   4  10     1891.24     1602.11    152.28 o 
 -14   5  10     1848.70     1885.21    186.73 o 
 -13   5  10      439.66      546.92    137.50 o 
 -12   5  10     3068.50     3246.54    316.54 o 
 -11   5  10     5417.26     5449.19    310.57 o 
 -10   5  10     2425.82     2679.67    179.94 o 
  -9   5  10     6986.79     6929.76    641.51 o 
  -8   5  10     3169.83     2936.81    199.65 o 
  -7   5  10     2940.70     2905.43    182.60 o 
  -6   5  10     5151.09     5186.42    216.80 o 
  -5   5  10      259.36      210.39     63.70 o 
  -4   5  10    11940.69    11569.62    351.97 o 
  -3   5  10     5630.13     5385.42    213.95 o 
  -2   5  10     3359.02     3381.95    243.38 o 
  -1   5  10    17364.56    17105.21    530.51 o 
   0   5  10     4053.67     4173.52    152.18 o 
   1   5  10    17585.60    17129.80    613.53 o 
   2   5  10     2323.97     2293.08    122.42 o 
   3   5  10     4987.99     4910.42    210.73 o 
   4   5  10    10305.88    10221.46    349.59 o 
   5   5  10      602.53      668.77     63.64 o 
   6   5  10     5125.77     5048.44    221.60 o 
   7   5  10     2969.94     2839.10    148.48 o 
   8   5  10     3535.23     3598.54    172.67 o 
   9   5  10     7393.89     7376.46    299.99 o 
  10   5  10     2483.80     2304.42    145.37 o 
  11   5  10     5435.09     5704.86    256.39 o 
  12   5  10     2152.98     2072.67    153.56 o 
  13   5  10      376.69      298.52    107.47 o 
  14   5  10     1534.54     1644.91    152.44 o 
 -14   6  10     1503.77     1585.89    179.68 o 
 -13   6  10      185.45      201.79    185.12 o 
 -12   6  10     2043.79     2234.08    185.45 o 
 -11   6  10     1735.11     2014.03    163.13 o 
 -10   6  10      576.46      332.66    110.18 o 
  -9   6  10     2314.22     2540.33    182.95 o 
  -8   6  10     1538.67     1609.38    175.19 o 
  -7   6  10     3723.15     3730.38    237.23 o 
  -6   6  10    12429.79    12456.49    452.57 o 
  -5   6  10      561.04      619.51     67.95 o 
  -4   6  10    10572.29    10388.25    341.94 o 
  -3   6  10     2220.97     2349.93    126.46 o 
  -2   6  10     4043.64     4167.21    188.86 o 
  -1   6  10     5357.22     5084.25    209.82 o 
   0   6  10     1249.70     1192.01     71.43 o 
   1   6  10     4910.62     5005.60    179.79 o 
   2   6  10     4402.40     4396.11    187.72 o 
   3   6  10     2356.55     2453.93    124.43 o 
   4   6  10    10652.64    10720.04    395.44 o 
   5   6  10      528.36      497.09     64.12 o 
   6   6  10    11711.92    11725.65    389.46 o 
   7   6  10     4060.84     4367.66    199.90 o 
   8   6  10     1211.81     1148.12    139.37 o 
   9   6  10     2554.87     2859.08    156.23 o 
  10   6  10      583.49      638.60     98.61 o 
  11   6  10     1532.83     1422.56    127.77 o 
  12   6  10     2476.10     2245.73    156.89 o 
  13   6  10      209.49      241.58    110.83 o 
  14   6  10     1691.67     1730.00    152.01 o 
 -14   7  10     1080.58      718.91    170.85 o 
 -13   7  10      110.06       34.87    128.94 o 
 -12   7  10     2025.41     2009.79    177.34 o 
 -11   7  10     2336.89     2229.41    189.63 o 
 -10   7  10     1185.53      953.00    146.30 o 
  -9   7  10     3478.99     3751.46    231.54 o 
  -8   7  10      345.45      278.52    113.02 o 
  -7   7  10     2215.47     2307.45    129.85 o 
  -6   7  10     3854.08     4101.98    206.85 o 
  -5   7  10     1257.30     1334.49    101.32 o 
  -4   7  10     9310.13     9689.25    305.56 o 
  -3   7  10     2077.31     2169.16    125.92 o 
  -2   7  10     4740.37     4514.88    192.53 o 
  -1   7  10    17418.62    16856.59    627.61 o 
   0   7  10      149.97      135.01     53.43 o 
   1   7  10    17694.69    17806.21    542.53 o 
   2   7  10     4049.73     3954.26    186.77 o 
   3   7  10     2251.05     2342.90    124.08 o 
   4   7  10     8378.94     8531.36    352.41 o 
   5   7  10     1303.83     1327.51     85.70 o 
   6   7  10     4642.72     4608.45    155.57 o 
   7   7  10     1642.65     1763.43    107.62 o 
   8   7  10      441.66      433.64     90.04 o 
   9   7  10     3513.53     3607.30    190.99 o 
  10   7  10     1220.38     1116.72    113.64 o 
  11   7  10     2348.47     2410.07    154.91 o 
  12   7  10     1726.92     1630.12    174.18 o 
  13   7  10      104.02       95.15    111.02 o 
  14   7  10      798.89      591.32    126.66 o 
 -13   8  10      455.36      466.44    276.83 o 
 -12   8  10     1382.76     1529.75    176.65 o 
 -11   8  10     1125.10     1127.98    228.59 o 
 -10   8  10      244.80      267.96    133.11 o 
  -9   8  10     4518.70     4757.74    280.86 o 
  -8   8  10     1165.97     1181.38    112.31 o 
  -7   8  10     4570.87     4298.97    225.39 o 
  -6   8  10    13622.97    13566.51    512.35 o 
  -5   8  10      234.15      161.88     78.32 o 
  -4   8  10    12900.24    12858.95    497.99 o 
  -3   8  10     1735.50     1885.04    121.54 o 
  -2   8  10     6706.24     6679.64    264.59 o 
  -1   8  10     8285.27     8306.79    316.23 o 
   0   8  10        9.81       74.92     68.77 o 
   1   8  10     7814.97     7751.23    314.72 o 
   2   8  10     6287.30     6235.57    263.25 o 
   3   8  10     1414.13     1434.77    104.77 o 
   4   8  10    13441.58    13873.32    498.80 o 
   5   8  10      546.96      568.07     86.88 o 
   6   8  10    13740.91    13782.81    394.64 o 
   7   8  10     5495.16     5480.86    176.35 o 
   8   8  10     1321.41     1451.95    113.28 o 
   9   8  10     5007.59     4688.26    226.81 o 
  10   8  10      112.88       -9.97     96.16 o 
  11   8  10     1137.60     1206.20    126.53 o 
  12   8  10     1338.27     1522.73    138.55 o 
  13   8  10      358.72      320.76    120.42 o 
 -13   9  10      912.27      650.08    173.09 o 
 -12   9  10     1469.97     1316.21    211.52 o 
 -11   9  10     1516.95     1629.06    181.88 o 
 -10   9  10     1264.49     1243.70    157.97 o 
  -9   9  10     2891.01     3064.23    215.40 o 
  -8   9  10      889.23      990.00    240.80 o 
  -7   9  10     1698.42     1628.62    121.20 o 
  -6   9  10     3043.06     3078.66    172.81 o 
  -5   9  10     2327.41     2463.32    137.85 o 
  -4   9  10     3596.64     3877.46    183.71 o 
  -3   9  10     3411.47     3556.40    164.96 o 
  -2   9  10     3100.98     3106.39    157.44 o 
  -1   9  10     2850.78     2964.32    130.90 o 
   0   9  10     1096.19     1212.56    101.52 o 
   1   9  10     2720.45     2712.22    268.50 o 
   2   9  10     3172.60     3116.88    159.21 o 
   3   9  10     2426.98     2651.24    152.73 o 
   4   9  10     2944.64     3016.20    168.79 o 
   5   9  10     1928.98     1872.57    126.65 o 
   6   9  10     3662.38     3653.08    222.07 o 
   7   9  10     1232.04     1287.94    103.88 o 
   8   9  10      770.51      886.45     87.17 o 
   9   9  10     2785.28     3154.27    179.67 o 
  10   9  10     1345.55     1294.14    128.68 o 
  11   9  10     1528.73     1484.95    178.97 o 
  12   9  10     1404.29     1501.57    142.34 o 
  13   9  10      778.79      747.65    136.64 o 
 -12  10  10     1503.96     1475.55    195.64 o 
 -11  10  10      766.48      984.05    185.02 o 
 -10  10  10     1107.57     1371.10    157.72 o 
  -9  10  10     1274.73     1252.32    161.89 o 
  -8  10  10     1608.76     1676.57    171.90 o 
  -7  10  10     1621.78     1600.49    172.04 o 
  -6  10  10     7601.05     7689.36    317.25 o 
  -5  10  10     1800.32     1795.40    129.04 o 
  -4  10  10     4910.41     5036.21    236.54 o 
  -3  10  10     3496.99     3531.73    174.41 o 
  -2  10  10     3884.05     4118.14    180.14 o 
  -1  10  10     2768.42     2991.79    134.63 o 
   0  10  10      664.86      610.88     91.95 o 
   1  10  10     2723.40     2903.07    196.10 o 
   2  10  10     3360.75     3359.61    226.51 o 
   3  10  10     3475.33     3371.68    177.62 o 
   4  10  10     5043.21     5355.93    235.87 o 
   5  10  10     1987.65     2027.08    111.29 o 
   6  10  10     7589.15     7650.00    271.64 o 
   7  10  10     2145.52     2120.25    104.14 o 
   8  10  10     2093.12     2128.69    105.82 o 
   9  10  10     1769.22     1722.93    134.12 o 
  10  10  10      791.43      787.47    126.64 o 
  11  10  10      685.16      805.32    128.06 o 
  12  10  10     1475.41     1731.06    167.98 o 
 -11  11  10     1390.07     1197.75    178.78 o 
 -10  11  10     1468.72     1531.64    191.67 o 
  -9  11  10     1168.44     1365.01    165.78 o 
  -8  11  10     2237.41     2260.61    198.94 o 
  -7  11  10     1177.97     1293.20    155.72 o 
  -6  11  10     2023.39     2107.82    179.54 o 
  -5  11  10     3067.40     3099.46    166.57 o 
  -4  11  10     1416.60     1452.00    120.70 o 
  -3  11  10     2862.99     3147.35    139.22 o 
  -2  11  10     2637.34     2870.01    136.11 o 
  -1  11  10      311.88      404.33     88.01 o 
   0  11  10     1428.09     1505.41    151.96 o 
   1  11  10      357.47      425.76    115.48 o 
   2  11  10     2716.52     2978.66    198.41 o 
   3  11  10     2022.70     2164.30    183.67 o 
   4  11  10     1206.96     1333.83    148.14 o 
   5  11  10     2667.57     2689.99    138.16 o 
   6  11  10     2357.64     2453.97    129.86 o 
   7  11  10      926.78     1016.74    111.82 o 
   8  11  10     2301.98     2365.76    118.10 o 
   9  11  10     1194.96     1197.41    108.06 o 
  10  11  10     1595.24     1545.44    148.23 o 
  11  11  10     1309.39     1451.63    141.44 o 
 -10  12  10     1484.22     1552.67    204.27 o 
  -9  12  10      376.60      340.60    135.60 o 
  -8  12  10     2627.68     3055.72    325.27 o 
  -7  12  10     2284.76     2360.60    190.98 o 
  -6  12  10     1841.60     1666.36    175.59 o 
  -5  12  10     5005.00     5406.50    300.69 o 
  -4  12  10      839.64      923.20    100.87 o 
  -3  12  10     4687.66     4951.15    205.47 o 
  -2  12  10     1460.96     1492.34    108.56 o 
  -1  12  10      352.50      335.36     94.95 o 
   0  12  10     2005.59     2075.05    173.01 o 
   1  12  10      595.00      368.23    127.05 o 
   2  12  10     1977.05     1849.56    166.63 o 
   3  12  10     4812.08     4956.27    293.67 o 
   4  12  10     1203.71     1042.68    150.96 o 
   5  12  10     4952.81     5071.47    213.73 o 
   6  12  10     1810.33     1980.23    123.67 o 
   7  12  10     2168.86     2138.32    133.58 o 
   8  12  10     2493.70     2335.59    126.42 o 
   9  12  10      280.01      305.47     97.99 o 
  10  12  10     1307.70     1319.54    173.92 o 
  -9  13  10       98.99      290.18    148.30 o 
  -8  13  10     2262.81     2141.26    207.28 o 
  -7  13  10      632.76      940.90    257.87 o 
  -6  13  10     1416.29     1828.45    178.97 o 
  -5  13  10     1998.17     2226.15    157.01 o 
  -4  13  10      282.66      389.79    113.12 o 
  -3  13  10     2893.50     3356.78    158.70 o 
  -2  13  10     1665.76     1691.98    140.39 o 
  -1  13  10      364.82      449.43    196.73 o 
   0  13  10     2136.61     2168.04    186.21 o 
   1  13  10      466.46      370.32    138.27 o 
   2  13  10     1764.34     2065.57    174.19 o 
   3  13  10     2788.15     3146.18    222.32 o 
   4  13  10      254.78      225.67    184.32 o 
   5  13  10     1773.02     2137.73    176.89 o 
   6  13  10     1611.34     1490.06    119.59 o 
   7  13  10      549.15      655.22    102.83 o 
   8  13  10     2456.96     2367.68    147.98 o 
   9  13  10      110.27      209.18    105.86 o 
  -8  14  10     1349.88     1584.78    182.81 o 
  -7  14  10     2000.11     2061.41    201.75 o 
  -6  14  10     1376.10     1559.52    138.79 o 
  -5  14  10     5399.65     5754.47    267.01 o 
  -4  14  10      430.20      553.12    115.26 o 
  -3  14  10     3920.79     4456.93    223.71 o 
  -2  14  10     2311.65     2698.82    168.02 o 
  -1  14  10      929.45      874.49    161.82 o 
   0  14  10     3265.13     3358.75    237.50 o 
   1  14  10      872.25      987.11    164.20 o 
   2  14  10     2056.88     2072.26    206.36 o 
   3  14  10     3729.91     4249.46    276.29 o 
   4  14  10      438.06      342.86    158.12 o 
   5  14  10     5400.16     5395.32    338.67 o 
   6  14  10     1032.24      967.64    137.56 o 
   7  14  10     2026.84     2306.00    145.18 o 
   8  14  10     1132.55     1190.34    128.20 o 
  -6  15  10      874.76      904.75    142.20 o 
  -5  15  10     1977.65     2182.89    169.20 o 
  -4  15  10      353.08      433.01    121.97 o 
  -3  15  10     1798.70     1724.40    181.84 o 
  -2  15  10     1698.42     1871.63    270.98 o 
  -1  15  10      219.18      269.95    147.75 o 
   0  15  10     1264.67     1584.04    183.38 o 
   1  15  10      352.18      191.92    157.16 o 
   2  15  10     1923.94     1744.49    194.40 o 
   3  15  10     2121.26     2015.17    209.45 o 
   4  15  10      332.97      259.94    155.33 o 
   5  15  10     2144.77     2186.11    270.68 o 
   6  15  10      933.85      866.94    143.12 o 
  -3  16  10     1806.13     1580.00    256.88 o 
  -2  16  10     1059.37     1185.95    238.02 o 
  -1  16  10      534.68       24.62    219.16 o 
   0  16  10      927.06     1069.02    233.06 o 
   1  16  10      461.99      320.96    162.07 o 
   2  16  10     1186.62     1092.77    195.58 o 
   3  16  10     1519.93     1464.76    199.55 o 
   1   0  11    21391.20    21298.70    580.42 o 
   2   0  11     7611.19     7470.47    244.80 o 
   3   0  11     7555.54     7503.64    245.64 o 
   4   0  11    15136.66    14871.69    539.29 o 
   5   0  11      100.67       33.08     58.94 o 
   6   0  11     6494.08     6658.55    269.21 o 
   7   0  11     2027.88     2143.12    123.23 o 
   8   0  11      753.15      815.43     89.56 o 
   9   0  11    10334.82    10109.63    393.35 o 
  10   0  11     1409.60     1633.45    121.40 o 
  11   0  11     2928.08     3096.62    169.58 o 
  12   0  11     1560.82     1468.53    153.69 o 
  13   0  11        1.80      -72.08    120.81 o 
  14   0  11     1341.35     1371.00    166.95 o 
  15   0  11       27.91       44.26    138.61 o 
 -15   1  11     1125.43     1107.50    173.94 o 
 -14   1  11     1491.60     1467.60    167.79 o 
 -13   1  11      626.06      760.76    137.39 o 
 -12   1  11     1210.22     1373.50    220.85 o 
 -11   1  11     3540.35     3712.69    224.14 o 
 -10   1  11      857.65      783.35     99.65 o 
  -9   1  11     6575.65     6604.85    285.54 o 
  -8   1  11     1729.27     1816.05    119.87 o 
  -7   1  11     4921.14     5086.25    213.20 o 
  -6   1  11     4364.37     4533.69    180.72 o 
  -5   1  11      157.41      228.55     62.89 o 
  -4   1  11     3577.94     3466.87    157.39 o 
  -3   1  11     4098.02     3894.69    142.92 o 
  -2   1  11     8170.60     7877.87    254.16 o 
  -1   1  11    29261.84    28747.72    771.33 o 
   0   1  11      230.94      270.12     37.57 o 
   1   1  11    28491.54    28033.77    864.46 o 
   2   1  11     7835.34     7679.21    253.36 o 
   3   1  11     3786.05     3650.92    165.44 o 
   4   1  11     3258.55     3287.75    155.74 o 
   5   1  11      427.66      329.96     66.04 o 
   6   1  11     3673.93     3415.43    181.09 o 
   7   1  11     4918.51     4560.87    212.14 o 
   8   1  11     1555.40     1817.09    121.59 o 
   9   1  11     7151.05     7167.79    288.69 o 
  10   1  11      856.42      972.33    121.84 o 
  11   1  11     3367.66     3280.80    181.57 o 
  12   1  11     1369.66     1589.98    134.62 o 
  13   1  11      461.32      279.46    234.85 o 
  14   1  11     1489.54     1324.18    164.76 o 
  15   1  11      917.76      739.40    164.57 o 
 -15   2  11      181.88      265.97    147.76 o 
 -14   2  11      902.37      978.53    169.14 o 
 -13   2  11     1286.56     1262.23    213.21 o 
 -12   2  11     2243.09     2113.80    174.62 o 
 -11   2  11     3914.59     3770.69    236.74 o 
 -10   2  11     4860.50     4448.68    265.78 o 
  -9   2  11     9184.63     9214.72    346.51 o 
  -8   2  11      727.69      899.28     95.48 o 
  -7   2  11     2999.96     3117.25    145.72 o 
  -6   2  11     8917.45     8698.00    344.14 o 
  -5   2  11      638.68      646.68     72.96 o 
  -4   2  11     7270.70     7502.47    318.29 o 
  -3   2  11     2098.82     2213.85    110.48 o 
  -2   2  11     4722.62     4682.04    144.24 o 
  -1   2  11     9445.64     9159.07    260.78 o 
   0   2  11     1548.82     1581.59     66.24 o 
   1   2  11     9351.51     9181.10    334.25 o 
   2   2  11     4583.40     4541.99    162.41 o 
   3   2  11     2042.71     2040.49    111.75 o 
   4   2  11     8724.43     8625.98    309.14 o 
   5   2  11      629.32      652.23     74.14 o 
   6   2  11     9587.99     9415.74    350.59 o 
   7   2  11     2134.13     2099.61    131.34 o 
   8   2  11      653.69      665.32     87.71 o 
   9   2  11     8429.66     8205.38    345.09 o 
  10   2  11     5016.21     4844.99    222.48 o 
  11   2  11     4009.60     3991.92    201.56 o 
  12   2  11     2035.55     1982.04    192.02 o 
  13   2  11     1097.25     1035.45    126.15 o 
  14   2  11      690.99      729.17    154.44 o 
  15   2  11      348.36      -91.74    143.51 o 
 -14   3  11     1341.67     1154.52    167.04 o 
 -13   3  11     1742.76     1642.60    171.55 o 
 -12   3  11     2162.07     2299.28    180.48 o 
 -11   3  11     3083.08     3080.62    214.03 o 
 -10   3  11     2350.89     2447.47    173.11 o 
  -9   3  11     4763.91     4847.25    285.17 o 
  -8   3  11     4184.17     4163.54    196.70 o 
  -7   3  11     4207.12     4012.41    205.91 o 
  -6   3  11     3503.77     3577.59    170.31 o 
  -5   3  11     1605.50     1650.72    105.06 o 
  -4   3  11     3945.21     3809.10    167.91 o 
  -3   3  11     2608.91     2645.50    125.29 o 
  -2   3  11     8954.91     8536.91    308.56 o 
  -1   3  11    11980.64    11750.19    369.08 o 
   0   3  11     6655.67     6638.51    196.03 o 
   1   3  11    11823.43    11705.14    370.34 o 
   2   3  11     8062.46     7617.18    308.43 o 
   3   3  11     2283.77     2193.04    106.02 o 
   4   3  11     3408.11     3548.91    168.92 o 
   5   3  11     2067.19     2089.83    112.33 o 
   6   3  11     3433.04     3599.50    172.21 o 
   7   3  11     5031.73     5104.76    210.72 o 
   8   3  11     4200.81     4106.47    201.17 o 
   9   3  11     5804.37     5591.82    236.78 o 
  10   3  11     2297.00     2259.54    144.05 o 
  11   3  11     3227.98     3162.21    174.49 o 
  12   3  11     2144.23     2183.91    153.24 o 
  13   3  11     1661.78     1622.89    167.14 o 
  14   3  11     1474.31     1488.36    171.74 o 
 -14   4  11     1223.64     1469.39    175.35 o 
 -13   4  11     3218.93     3112.21    216.45 o 
 -12   4  11     1978.90     2021.95    253.71 o 
 -11   4  11     2786.60     2940.97    200.56 o 
 -10   4  11     5648.35     5641.46    304.50 o 
  -9   4  11     3751.74     3889.38    237.79 o 
  -8   4  11     2524.12     2874.31    180.76 o 
  -7   4  11     1176.38     1125.17    119.08 o 
  -6   4  11     4141.11     3956.85    183.84 o 
  -5   4  11     5734.89     5357.33    215.20 o 
  -4   4  11     4938.34     4769.60    189.64 o 
  -3   4  11     5995.65     5948.58    195.02 o 
  -2   4  11     8252.32     8119.57    300.96 o 
  -1   4  11     3972.38     4066.01    140.36 o 
   0   4  11     9242.00     8889.91    333.83 o 
   1   4  11     3260.14     3137.61    160.92 o 
   2   4  11     7606.97     7625.41    258.60 o 
   3   4  11     4962.74     5038.27    191.06 o 
   4   4  11     3868.09     3827.02    191.85 o 
   5   4  11     5213.09     4911.06    218.75 o 
   6   4  11     3886.27     4016.07    185.51 o 
   7   4  11     1004.65      919.08     95.46 o 
   8   4  11     2800.51     2517.46    148.72 o 
   9   4  11     3940.14     3641.71    190.84 o 
  10   4  11     5615.26     5667.41    255.32 o 
  11   4  11     2667.34     2866.29    166.59 o 
  12   4  11     1942.16     1844.51    147.30 o 
  13   4  11     2496.53     2375.58    168.00 o 
  14   4  11     1112.55     1175.06    146.36 o 
 -14   5  11      920.80      797.89    259.26 o 
 -13   5  11     2094.16     2003.61    197.44 o 
 -12   5  11      644.20      888.77    147.46 o 
 -11   5  11      981.15      879.42    191.97 o 
 -10   5  11     3864.24     3887.75    236.73 o 
  -9   5  11     1278.91     1242.39    143.47 o 
  -8   5  11     6605.45     6511.67    336.68 o 
  -7   5  11     2914.64     2871.72    178.66 o 
  -6   5  11     3037.09     2873.80    151.91 o 
  -5   5  11     3399.56     3207.24    164.53 o 
  -4   5  11      739.32      812.04     74.16 o 
  -3   5  11     2582.19     2543.62    148.40 o 
  -2   5  11    10381.32     9982.63    369.26 o 
  -1   5  11      194.07      235.51     51.93 o 
   0   5  11    11049.28    11066.38    408.91 o 
   1   5  11      593.75      521.97     82.76 o 
   2   5  11     9911.17     9606.80    367.08 o 
   3   5  11     4065.89     3921.39    136.58 o 
   4   5  11     1209.42     1318.27     84.99 o 
   5   5  11     3898.79     3914.48    174.90 o 
   6   5  11     2936.99     3149.67    158.96 o 
   7   5  11     2570.06     2473.51    143.07 o 
   8   5  11     6737.54     6572.61    277.66 o 
   9   5  11     1793.67     1518.17    133.29 o 
  10   5  11     3611.44     3750.32    197.91 o 
  11   5  11     1362.56     1307.29    119.61 o 
  12   5  11      535.63      750.26    115.73 o 
  13   5  11     2211.17     2475.21    161.60 o 
  14   5  11      991.85     1139.14    138.14 o 
 -14   6  11      224.64      209.90    143.05 o 
 -13   6  11     2740.69     2569.80    207.50 o 
 -12   6  11      570.69      629.90    141.64 o 
 -11   6  11     2264.54     2002.79    181.03 o 
 -10   6  11     4130.57     4320.62    260.07 o 
  -9   6  11       30.23     -106.47    105.34 o 
  -8   6  11     2957.64     3130.79    192.89 o 
  -7   6  11     1825.13     1895.23    159.89 o 
  -6   6  11     3662.03     3802.99    172.32 o 
  -5   6  11     8385.91     8495.86    338.68 o 
  -4   6  11      705.87      641.93     69.54 o 
  -3   6  11    10738.67    10676.53    395.56 o 
  -2   6  11     6228.25     6372.71    266.45 o 
  -1   6  11     1986.22     2247.75    121.20 o 
   0   6  11    11251.28    11394.56    424.04 o 
   1   6  11     2163.88     2293.32    119.31 o 
   2   6  11     6701.22     6860.31    264.60 o 
   3   6  11    10305.06    10244.90    392.27 o 
   4   6  11      668.72      699.63     69.40 o 
   5   6  11     8775.11     8841.05    342.00 o 
   6   6  11     3095.02     3035.68    167.67 o 
   7   6  11     2308.13     2451.08    138.98 o 
   8   6  11     2366.49     2313.84    146.57 o 
   9   6  11       65.99        3.95     84.63 o 
  10   6  11     4187.91     4012.11    205.77 o 
  11   6  11     1611.03     1726.12    175.24 o 
  12   6  11      561.47      406.23    118.63 o 
  13   6  11     2008.58     2086.68    161.83 o 
  14   6  11      148.02      114.78    120.80 o 
 -13   7  11     1782.46     1796.39    197.93 o 
 -12   7  11      544.44      531.09    147.25 o 
 -11   7  11      476.81      502.67    140.91 o 
 -10   7  11     3407.90     3684.87    233.98 o 
  -9   7  11       48.45       25.71    161.69 o 
  -8   7  11     5515.02     5585.13    251.59 o 
  -7   7  11     4187.39     3933.90    203.53 o 
  -6   7  11     2482.51     2314.84    143.95 o 
  -5   7  11     4666.87     4681.51    235.03 o 
  -4   7  11      124.91       90.90     76.94 o 
  -3   7  11     4308.82     4254.57    208.60 o 
  -2   7  11     7740.21     7527.31    293.02 o 
  -1   7  11     1395.97     1561.51    136.00 o 
   0   7  11    15275.54    15565.45    566.74 o 
   1   7  11     1797.55     1922.91    125.81 o 
   2   7  11     7072.51     7163.35    307.24 o 
   3   7  11     4956.55     5115.29    211.45 o 
   4   7  11       77.72       90.67     75.49 o 
   5   7  11     5798.33     5913.46    205.25 o 
   6   7  11     2846.84     2936.98    151.12 o 
   7   7  11     4212.16     4342.05    203.29 o 
   8   7  11     6115.07     5924.16    256.60 o 
   9   7  11       56.07      -50.56     90.94 o 
  10   7  11     3185.03     3192.19    185.75 o 
  11   7  11      759.18      971.64    122.48 o 
  12   7  11      542.13      567.76    120.50 o 
  13   7  11     2013.77     2293.56    168.98 o 
 -13   8  11     2356.85     2498.97    219.02 o 
 -12   8  11      596.75      362.46    146.36 o 
 -11   8  11     1639.34     1596.69    294.90 o 
 -10   8  11     2560.14     2921.58    297.28 o 
  -9   8  11      150.74      132.16     96.17 o 
  -8   8  11     2449.66     2742.96    154.26 o 
  -7   8  11     2248.07     2528.97    154.70 o 
  -6   8  11     2771.24     2999.29    150.17 o 
  -5   8  11     8064.87     8370.81    331.27 o 
  -4   8  11      598.72      567.62     91.40 o 
  -3   8  11    10511.96    10842.15    389.83 o 
  -2   8  11     2426.40     2479.70    219.22 o 
  -1   8  11     1152.91      968.59    119.56 o 
   0   8  11     6680.04     6800.90    345.17 o 
   1   8  11     1207.61     1269.21     95.32 o 
   2   8  11     2759.50     2988.92    148.56 o 
   3   8  11     8988.95     9425.37    382.67 o 
   4   8  11      270.35      198.22     80.68 o 
   5   8  11     8344.85     8170.76    329.35 o 
   6   8  11     2195.76     2102.67    153.58 o 
   7   8  11     2490.46     2753.53    152.40 o 
   8   8  11     2055.22     2033.83    166.99 o 
   9   8  11       63.11       96.81     88.33 o 
  10   8  11     2442.30     2542.83    170.61 o 
  11   8  11     1304.52     1401.28    140.37 o 
  12   8  11      508.75      631.32    123.87 o 
  13   8  11     2062.58     2222.90    171.98 o 
 -12   9  11      240.37      240.80    267.11 o 
 -11   9  11      666.42      462.80    237.23 o 
 -10   9  11     2171.34     2240.25    242.19 o 
  -9   9  11      438.18      456.98    132.32 o 
  -8   9  11     4268.48     4593.02    236.51 o 
  -7   9  11     2643.53     2762.04    185.32 o 
  -6   9  11     1755.51     1762.21    133.74 o 
  -5   9  11     6535.00     6768.65    273.23 o 
  -4   9  11      892.61      903.52    103.51 o 
  -3   9  11     5600.83     5744.26    249.17 o 
  -2   9  11     2685.06     2884.29    147.85 o 
  -1   9  11     2628.16     2546.08    142.75 o 
   0   9  11     5294.75     5700.07    307.22 o 
   1   9  11     2526.42     2420.14    177.61 o 
   2   9  11     2270.40     2408.44    144.46 o 
   3   9  11     4894.16     4734.78    232.36 o 
   4   9  11      695.95      659.24     94.50 o 
   5   9  11     5789.08     5789.20    263.31 o 
   6   9  11     2103.94     1994.47    112.63 o 
   7   9  11     2814.70     2832.89    137.03 o 
   8   9  11     5357.13     5272.24    236.43 o 
   9   9  11      445.30      530.40    105.52 o 
  10   9  11     2312.92     2242.56    160.31 o 
  11   9  11      729.40      759.49    123.59 o 
  12   9  11      292.69      353.96    124.53 o 
 -11  10  11     1152.02     1368.08    180.38 o 
 -10  10  11     1412.88     1411.08    177.91 o 
  -9  10  11     1173.62     1127.91    161.56 o 
  -8  10  11      996.35     1172.77    158.50 o 
  -7  10  11     2301.07     2401.38    151.74 o 
  -6  10  11     1711.53     1748.33    132.32 o 
  -5  10  11     3427.91     3854.07    189.39 o 
  -4  10  11     3690.09     3535.26    183.32 o 
  -3  10  11     5668.35     5941.35    248.03 o 
  -2  10  11     2238.02     2364.55    137.20 o 
  -1  10  11     2416.17     2470.35    184.02 o 
   0  10  11      907.85      855.02    124.83 o 
   1  10  11     2533.44     2719.61    188.32 o 
   2  10  11     1774.99     1787.09    167.31 o 
   3  10  11     5047.96     5020.46    239.78 o 
   4  10  11     3612.98     3388.34    174.91 o 
   5  10  11     3348.46     3444.45    185.45 o 
   6  10  11     1619.78     1646.58    173.05 o 
   7  10  11     2291.19     2341.40    128.80 o 
   8  10  11      750.42      862.30    116.11 o 
   9  10  11     1111.48     1185.10    131.62 o 
  10  10  11     1540.11     1571.52    143.25 o 
  11  10  11     1146.75     1388.50    145.52 o 
 -10  11  11      656.47      472.67    163.92 o 
  -9  11  11     2029.01     2394.42    197.70 o 
  -8  11  11      956.36     1301.50    168.97 o 
  -7  11  11     1585.00     1446.02    176.54 o 
  -6  11  11     1919.93     2083.65    188.01 o 
  -5  11  11     1944.78     1894.56    140.44 o 
  -4  11  11     2095.79     2293.82    151.67 o 
  -3  11  11      608.81      658.22     90.88 o 
  -2  11  11     1152.63     1187.44    120.49 o 
  -1  11  11     1802.18     2122.80    177.42 o 
   0  11  11      622.51      777.25    133.31 o 
   1  11  11     1795.90     2013.13    170.57 o 
   2  11  11     1849.88     1866.81    157.66 o 
   3  11  11      593.05      793.34    102.59 o 
   4  11  11     2635.78     2851.93    158.65 o 
   5  11  11     1810.69     1720.39    138.18 o 
   6  11  11     2145.74     2416.93    153.05 o 
   7  11  11     1966.20     2162.68    126.57 o 
   8  11  11     1203.50     1161.44    108.96 o 
   9  11  11     1675.45     1724.04    151.74 o 
  10  11  11      531.19      445.28    126.54 o 
  -9  12  11      996.96     1035.60    178.86 o 
  -8  12  11      404.68      464.74    141.73 o 
  -7  12  11     1315.39     1446.01    174.43 o 
  -6  12  11     3576.02     3423.47    242.69 o 
  -5  12  11     1350.12     1422.79    161.68 o 
  -4  12  11     5810.43     6135.60    238.48 o 
  -3  12  11     1588.85     1812.73    136.81 o 
  -2  12  11     1238.72     1412.39    203.28 o 
  -1  12  11     1184.99     1287.55    194.94 o 
   0  12  11      576.53      559.91    138.45 o 
   1  12  11      950.87     1218.77    151.27 o 
   2  12  11     1476.48     1600.86    163.88 o 
   3  12  11     1354.53     1184.38    154.15 o 
   4  12  11     5116.48     5419.60    344.73 o 
   5  12  11     1342.39     1378.26    132.67 o 
   6  12  11     3748.28     3860.78    201.16 o 
   7  12  11     1281.83     1312.17    115.32 o 
   8  12  11      528.09      680.89    103.72 o 
   9  12  11     1219.15     1236.26    138.40 o 
  -8  13  11      547.76      510.55    154.58 o 
  -7  13  11     1783.02     1799.46    189.76 o 
  -6  13  11     2905.43     2826.22    221.83 o 
  -5  13  11      425.68      437.20    112.96 o 
  -4  13  11     3920.68     4288.23    218.57 o 
  -3  13  11      865.66      980.88    124.00 o 
  -2  13  11     1364.48     1423.39    169.61 o 
  -1  13  11     4126.38     4787.28    281.22 o 
   0  13  11      140.31      112.14    134.79 o 
   1  13  11     3799.53     4250.07    283.09 o 
   2  13  11     1634.60     1853.77    177.87 o 
   3  13  11      832.55     1017.16    155.81 o 
   4  13  11     4262.80     4533.32    282.57 o 
   5  13  11      335.85      249.37    142.84 o 
   6  13  11     2921.53     2904.41    183.30 o 
   7  13  11     1562.42     1417.60    124.21 o 
   8  13  11      520.39      550.73    111.14 o 
  -6  14  11     2750.81     3123.32    196.25 o 
  -5  14  11       68.95       44.85    118.77 o 
  -4  14  11     4630.83     5086.28    308.92 o 
  -3  14  11     1189.52      939.78    235.05 o 
  -2  14  11     2017.78     2045.61    267.80 o 
  -1  14  11     1050.78     1101.16    172.31 o 
   0  14  11        2.86       40.02    135.23 o 
   1  14  11     1098.82     1119.10    174.83 o 
   2  14  11     2030.65     2080.73    204.96 o 
   3  14  11     1183.10     1348.81    168.54 o 
   4  14  11     4643.12     4642.24    307.32 o 
   5  14  11       96.90       77.73    156.98 o 
   6  14  11     2882.27     3193.61    246.64 o 
  -4  15  11     2764.26     3296.75    241.57 o 
  -3  15  11      353.14      284.48    223.53 o 
  -2  15  11     1139.42      825.64    233.46 o 
  -1  15  11     2476.84     2774.25    229.75 o 
   0  15  11        7.88      -75.40    157.40 o 
   1  15  11     2421.60     2113.84    223.49 o 
   2  15  11      885.23      710.27    168.05 o 
   3  15  11      339.44      531.19    157.45 o 
   4  15  11     2609.18     2894.79    330.14 o 
   0   0  12    33427.51    32947.37   1156.64 o 
   1   0  12     1151.62     1212.70     69.09 o 
   2   0  12    24887.21    24224.76    740.73 o 
   3   0  12      886.18      903.22     86.42 o 
   4   0  12      821.56      684.37     75.46 o 
   5   0  12     2056.13     1996.38    114.76 o 
   6   0  12     4435.73     4356.02    259.28 o 
   7   0  12     3922.74     3891.70    189.21 o 
   8   0  12    10522.48    10129.31    391.43 o 
   9   0  12        9.59      115.02     83.43 o 
  10   0  12     7397.96     7246.71    304.66 o 
  11   0  12      605.91      774.98    112.59 o 
  12   0  12     1565.85     1742.51    205.96 o 
  13   0  12      480.87      441.03    136.50 o 
  14   0  12       34.59       64.37    221.25 o 
 -14   1  12      162.42      219.10    261.65 o 
 -13   1  12     2802.95     2821.33    213.70 o 
 -12   1  12      479.57      438.90    130.69 o 
 -11   1  12     3692.55     3741.73    231.07 o 
 -10   1  12     3414.73     3432.15    177.20 o 
  -9   1  12      803.40      872.08    101.13 o 
  -8   1  12     1890.84     1954.43    120.63 o 
  -7   1  12     1757.03     1952.36    123.76 o 
  -6   1  12      155.04       91.52     93.63 o 
  -5   1  12    11289.93    11131.08    439.91 o 
  -4   1  12      315.02      359.21     67.28 o 
  -3   1  12     5704.10     5659.44    254.44 o 
  -2   1  12     2171.63     2232.75    100.05 o 
  -1   1  12     2671.04     2692.42    111.93 o 
   0   1  12     4635.30     4452.70    160.42 o 
   1   1  12     2681.80     2693.14    113.67 o 
   2   1  12     2565.87     2536.67    125.28 o 
   3   1  12     7733.32     7452.61    260.40 o 
   4   1  12      683.84      721.18     75.18 o 
   5   1  12    13237.02    12712.97    444.67 o 
   6   1  12      267.83      250.18    115.05 o 
   7   1  12     1926.38     1988.44    123.25 o 
   8   1  12     1645.20     1734.69    148.88 o 
   9   1  12      924.99      894.12     98.99 o 
  10   1  12     3267.40     3239.00    177.83 o 
  11   1  12     3729.30     3379.62    187.36 o 
  12   1  12      336.79      316.87    107.14 o 
  13   1  12     2776.30     2680.66    206.06 o 
  14   1  12      244.19      105.38    188.49 o 
 -14   2  12      722.14      564.97    152.04 o 
 -13   2  12      755.43      894.57    217.18 o 
 -12   2  12      932.56     1051.49    149.61 o 
 -11   2  12     1024.95     1062.82    138.97 o 
 -10   2  12     4628.76     4862.45    271.96 o 
  -9   2  12     2407.50     2304.55    140.93 o 
  -8   2  12     9029.39     8863.32    343.26 o 
  -7   2  12     5214.59     5284.09    230.97 o 
  -6   2  12     2593.74     2484.82    132.55 o 
  -5   2  12     2211.79     2257.15    116.48 o 
  -4   2  12      863.96      967.77     81.96 o 
  -3   2  12     3852.16     3718.19    138.52 o 
  -2   2  12    16280.95    16381.68    493.39 o 
  -1   2  12     7101.38     6840.35    201.35 o 
   0   2  12    20600.80    19941.41    613.83 o 
   1   2  12     6591.71     6660.13    227.27 o 
   2   2  12    15411.89    15065.81    572.35 o 
   3   2  12     3258.43     3175.06    161.90 o 
   4   2  12      741.82      655.68     84.27 o 
   5   2  12     1543.29     1517.48    110.70 o 
   6   2  12     2357.77     2527.39    134.03 o 
   7   2  12     5302.57     5173.22    228.08 o 
   8   2  12     9117.30     8561.38    450.71 o 
   9   2  12     2277.20     2470.66    144.80 o 
  10   2  12     4394.17     4436.45    225.26 o 
  11   2  12     1267.28     1323.68    122.43 o 
  12   2  12      868.11      989.59    121.20 o 
  13   2  12      737.95      870.91    126.93 o 
  14   2  12      651.90      636.35    258.47 o 
 -14   3  12     1230.01     1290.58    180.85 o 
 -13   3  12     2159.58     2411.81    600.12 o 
 -12   3  12     2354.68     2184.70    187.70 o 
 -11   3  12     4064.13     3682.19    250.53 o 
 -10   3  12     4199.52     4229.91    290.23 o 
  -9   3  12     2166.51     2122.03    171.67 o 
  -8   3  12     1804.47     1902.15    207.55 o 
  -7   3  12     2223.76     2158.26    130.02 o 
  -6   3  12      803.51      789.64     84.24 o 
  -5   3  12     7069.42     7091.27    293.43 o 
  -4   3  12     3348.12     3147.03    144.42 o 
  -3   3  12     5396.99     5344.67    208.74 o 
  -2   3  12     1716.48     1737.56     96.79 o 
  -1   3  12     1102.45     1055.38     71.87 o 
   0   3  12     1655.03     1741.90     85.04 o 
   1   3  12     1383.15     1483.46     95.84 o 
   2   3  12     1601.28     1649.77    102.21 o 
   3   3  12     4644.57     4541.50    210.81 o 
   4   3  12     2700.02     2501.60    137.45 o 
   5   3  12     7639.53     8008.45    303.94 o 
   6   3  12      371.12      342.78     80.75 o 
   7   3  12     2125.60     2270.71    134.27 o 
   8   3  12     1126.63     1013.04    104.57 o 
   9   3  12     2455.53     2567.75    149.43 o 
  10   3  12     4230.51     4242.36    211.15 o 
  11   3  12     3997.25     3590.39    194.69 o 
  12   3  12     1880.40     2023.40    150.72 o 
  13   3  12     2160.69     2044.04    160.78 o 
  14   3  12     1230.93     1191.34    141.00 o 
 -13   4  12      251.21      361.80    151.45 o 
 -12   4  12      364.00      559.82    147.12 o 
 -11   4  12     3685.27     3861.41    347.51 o 
 -10   4  12     1275.09     1320.32    230.48 o 
  -9   4  12     8356.54     8008.99    429.59 o 
  -8   4  12     3305.90     3287.65    213.60 o 
  -7   4  12     6226.45     6285.47    334.05 o 
  -6   4  12     5001.14     4835.96    208.59 o 
  -5   4  12      443.81      527.03     80.45 o 
  -4   4  12      675.32      555.92     80.57 o 
  -3   4  12     3475.50     3306.80    140.53 o 
  -2   4  12      838.28      859.32     81.36 o 
  -1   4  12     9720.96     9831.57    351.31 o 
   0   4  12     2602.82     2718.90    137.15 o 
   1   4  12     8734.02     8650.92    349.91 o 
   2   4  12      838.82      956.67     68.48 o 
   3   4  12     3855.47     3519.31    163.89 o 
   4   4  12     1224.38     1201.65    107.06 o 
   5   4  12      639.80      659.70     85.97 o 
   6   4  12     4739.39     4701.66    217.08 o 
   7   4  12     6879.81     6669.12    276.82 o 
   8   4  12     3581.29     3594.03    179.14 o 
   9   4  12     8258.75     7928.55    326.09 o 
  10   4  12     1657.19     1514.97    124.75 o 
  11   4  12     3560.84     3256.20    189.20 o 
  12   4  12      450.78      392.19    114.55 o 
  13   4  12      354.09      247.89    119.16 o 
 -13   5  12     1030.45     1147.44    164.78 o 
 -12   5  12     3183.89     3042.04    217.50 o 
 -11   5  12     2097.77     1977.46    230.18 o 
 -10   5  12     2206.73     1924.32    177.06 o 
  -9   5  12     1999.12     1955.76    201.40 o 
  -8   5  12      291.10      182.60    110.61 o 
  -7   5  12     1110.66     1122.20    122.41 o 
  -6   5  12     4096.60     4059.18    241.15 o 
  -5   5  12     3224.30     3379.79    142.86 o 
  -4   5  12     8512.90     8110.27    276.82 o 
  -3   5  12     3836.69     3794.31    151.59 o 
  -2   5  12     3072.49     3109.19    156.32 o 
  -1   5  12     5455.19     5479.26    223.21 o 
   0   5  12      266.28      193.76     66.26 o 
   1   5  12     5349.17     5090.55    276.95 o 
   2   5  12     3136.79     3163.92    131.24 o 
   3   5  12     3563.12     3502.75    147.73 o 
   4   5  12     8380.69     8259.48    323.08 o 
   5   5  12     2997.04     3019.83    160.13 o 
   6   5  12     4533.35     4412.68    216.82 o 
   7   5  12      789.74      855.02     96.15 o 
   8   5  12      112.10       78.38     84.80 o 
   9   5  12     2255.89     2343.20    150.55 o 
  10   5  12     2174.91     1986.98    146.12 o 
  11   5  12     2126.66     2051.28    153.61 o 
  12   5  12     2863.72     2581.96    185.30 o 
  13   5  12     1077.66     1080.90    135.13 o 
 -13   6  12       30.20       92.07    143.91 o 
 -12   6  12      444.15      415.64    145.57 o 
 -11   6  12     2386.85     2264.47    191.44 o 
 -10   6  12       36.63      -73.45    143.63 o 
  -9   6  12     7376.21     7200.02    368.96 o 
  -8   6  12      668.61      714.19    117.81 o 
  -7   6  12     4521.29     4698.37    269.17 o 
  -6   6  12     4847.93     4468.95    221.80 o 
  -5   6  12      881.30      865.93     95.04 o 
  -4   6  12     1940.46     1977.29    110.69 o 
  -3   6  12     5775.57     5489.41    241.58 o 
  -2   6  12      745.97      760.02    119.89 o 
  -1   6  12    23087.28    22536.93    997.54 o 
   0   6  12      552.96      596.80     99.14 o 
   1   6  12    22448.64    22679.00    809.56 o 
   2   6  12     1540.09     1582.31     97.40 o 
   3   6  12     6003.80     5872.42    207.15 o 
   4   6  12     2904.02     2875.66    137.02 o 
   5   6  12      533.52      487.62     85.18 o 
   6   6  12     5432.73     5433.91    230.19 o 
   7   6  12     4530.20     4555.04    222.85 o 
   8   6  12      604.54      652.36    109.44 o 
   9   6  12     7112.17     7095.51    303.32 o 
  10   6  12      117.01       68.71     89.95 o 
  11   6  12     2229.63     2101.89    153.31 o 
  12   6  12      608.87      650.04    119.62 o 
  13   6  12       13.23      -82.38    112.51 o 
 -12   7  12     2717.05     2829.27    217.16 o 
 -11   7  12      745.09      872.72    152.79 o 
 -10   7  12      369.47      519.56    199.21 o 
  -9   7  12     1043.87     1142.03    116.89 o 
  -8   7  12      611.84      743.28    101.32 o 
  -7   7  12      768.58      825.90    138.38 o 
  -6   7  12     8786.76     8762.21    359.38 o 
  -5   7  12      524.59      585.72     93.37 o 
  -4   7  12    11685.34    11429.52    442.13 o 
  -3   7  12      529.77      655.09     89.91 o 
  -2   7  12     5873.24     5800.17    321.26 o 
  -1   7  12     2394.33     2314.68    164.66 o 
   0   7  12     1861.12     1891.69    147.14 o 
   1   7  12     2385.94     2458.32    131.46 o 
   2   7  12     6587.40     6623.19    264.67 o 
   3   7  12      822.00      833.12     91.15 o 
   4   7  12    11572.43    11777.31    380.47 o 
   5   7  12      449.48      474.03     87.99 o 
   6   7  12     9136.56     9273.45    361.18 o 
   7   7  12      470.29      490.36     94.23 o 
   8   7  12      533.39      512.95    103.97 o 
   9   7  12     1048.98     1260.66    122.98 o 
  10   7  12      411.22      426.55    110.37 o 
  11   7  12      596.81      592.53    117.43 o 
  12   7  12     2183.15     2217.51    171.20 o 
 -12   8  12      321.17      289.06    153.13 o 
 -11   8  12      908.60      917.34    167.26 o 
 -10   8  12      459.12      411.22    140.56 o 
  -9   8  12     4470.70     4648.28    231.65 o 
  -8   8  12     1357.45     1481.51    128.80 o 
  -7   8  12     2347.99     2556.42    158.25 o 
  -6   8  12     3763.66     3936.29    200.62 o 
  -5   8  12      721.01      669.25    101.88 o 
  -4   8  12     2849.34     2683.23    152.89 o 
  -3   8  12     2864.94     3082.41    195.26 o 
  -2   8  12     2130.87     2296.05    174.49 o 
  -1   8  12    11672.47    11611.91    714.66 o 
   0   8  12      488.34      623.98    109.01 o 
   1   8  12    10289.41    10082.58    398.55 o 
   2   8  12     2152.80     2313.50    137.10 o 
   3   8  12     2679.44     2652.06    150.41 o 
   4   8  12     2752.40     2676.13    157.10 o 
   5   8  12      477.74      528.49    115.24 o 
   6   8  12     3622.83     3568.86    190.71 o 
   7   8  12     2709.98     2665.62    158.77 o 
   8   8  12     1288.55     1048.76    116.70 o 
   9   8  12     4620.34     4738.19    232.57 o 
  10   8  12      545.86      586.50    117.61 o 
  11   8  12      715.04      698.07    125.85 o 
  12   8  12      466.70      422.74    131.53 o 
 -11   9  12     1738.05     1747.43    199.06 o 
 -10   9  12      946.81      877.56    157.33 o 
  -9   9  12      810.79      830.01    180.55 o 
  -8   9  12      397.94      455.92    113.30 o 
  -7   9  12      421.12      371.14    103.06 o 
  -6   9  12     6045.22     6337.57    285.10 o 
  -5   9  12      867.28      840.58    110.06 o 
  -4   9  12    10614.15    10665.69    407.49 o 
  -3   9  12     1005.90     1094.46    135.97 o 
  -2   9  12     5818.34     5947.25    323.53 o 
  -1   9  12     1516.55     1588.63    144.45 o 
   0   9  12      227.04      192.77    130.92 o 
   1   9  12     1487.87     1440.46    148.08 o 
   2   9  12     5963.88     5976.38    257.54 o 
   3   9  12     1021.21      912.72     98.51 o 
   4   9  12    10405.72    10145.65    402.50 o 
   5   9  12      557.74      507.83    118.56 o 
   6   9  12     6413.29     6695.29    284.56 o 
   7   9  12      105.22       61.80     89.58 o 
   8   9  12      461.36      676.73    109.16 o 
   9   9  12      683.41      544.47    118.28 o 
  10   9  12      677.63      527.49    118.52 o 
  11   9  12     1623.14     1816.11    172.69 o 
 -10  10  12     1385.52     1487.87    187.33 o 
  -9  10  12     1945.11     2017.65    199.53 o 
  -8  10  12     2161.04     2370.16    278.22 o 
  -7  10  12     1698.09     1808.07    150.68 o 
  -6  10  12     1885.17     2066.59    150.77 o 
  -5  10  12     1296.72     1146.82    125.96 o 
  -4  10  12     1310.52     1300.00    121.80 o 
  -3  10  12      553.71      722.55    132.06 o 
  -2  10  12      732.38      973.21    137.84 o 
  -1  10  12     1585.26     1669.74    159.15 o 
   0  10  12     2312.14     2289.05    178.62 o 
   1  10  12     1339.50     1444.56    154.30 o 
   2  10  12      774.70      935.61    132.81 o 
   3  10  12      579.89      671.77    103.28 o 
   4  10  12      881.34      850.26    111.99 o 
   5  10  12     1396.04     1491.65    124.01 o 
   6  10  12     1958.18     1994.97    144.91 o 
   7  10  12     2010.17     2255.62    213.03 o 
   8  10  12     2077.28     2110.50    155.68 o 
   9  10  12     2449.44     2551.90    200.86 o 
  10  10  12     1156.20     1171.84    143.23 o 
  -9  11  12      339.10      328.41    159.98 o 
  -8  11  12      230.86      294.56    153.16 o 
  -7  11  12      921.26      937.07    163.71 o 
  -6  11  12     2315.49     2388.47    163.92 o 
  -5  11  12     3589.99     3710.69    198.17 o 
  -4  11  12     3256.66     3731.88    235.59 o 
  -3  11  12     3679.44     3810.61    195.82 o 
  -2  11  12     1842.80     1872.86    181.94 o 
  -1  11  12     1240.20     1419.96    157.68 o 
   0  11  12      188.92       80.92    122.91 o 
   1  11  12     1448.73     1613.97    164.64 o 
   2  11  12     1680.74     1918.89    177.32 o 
   3  11  12     3832.02     3886.77    202.28 o 
   4  11  12     3047.12     3240.13    183.58 o 
   5  11  12     3763.20     3603.95    196.23 o 
   6  11  12     2229.14     2357.23    197.57 o 
   7  11  12     1070.22     1406.28    132.12 o 
   8  11  12      219.57      247.00    113.52 o 
   9  11  12      396.81      524.14    127.12 o 
  -8  12  12     2640.26     2794.99    224.58 o 
  -7  12  12     1039.60      878.42    168.01 o 
  -6  12  12     1195.18     1394.96    193.16 o 
  -5  12  12     1986.35     2054.78    160.32 o 
  -4  12  12       46.13      105.30    112.69 o 
  -3  12  12      656.96      947.08    234.65 o 
  -2  12  12     2391.26     2535.76    204.98 o 
  -1  12  12      142.95      355.46    129.69 o 
   0  12  12     3486.30     3836.06    246.85 o 
   1  12  12      230.71      194.75    137.41 o 
   2  12  12     2420.04     2228.83    200.06 o 
   3  12  12     1072.24      944.10    156.73 o 
   4  12  12       17.02      -18.93    130.36 o 
   5  12  12     2220.14     2062.31    154.39 o 
   6  12  12     1054.44      932.35    159.15 o 
   7  12  12     1092.42     1201.17    147.17 o 
   8  12  12     2306.92     2284.82    170.06 o 
  -7  13  12     1963.67     2056.24    203.06 o 
  -6  13  12      135.41      201.15    152.21 o 
  -5  13  12     6074.07     6452.21    509.60 o 
  -4  13  12      396.39      499.99    138.33 o 
  -3  13  12     4419.80     4573.77    291.64 o 
  -2  13  12      730.03      471.39    153.80 o 
  -1  13  12     1073.45     1048.34    163.00 o 
   0  13  12      745.62      835.42    156.47 o 
   1  13  12     1165.50     1437.59    177.49 o 
   2  13  12      731.36      788.20    156.19 o 
   3  13  12     4300.99     4829.69    402.99 o 
   4  13  12      338.21      248.40    147.51 o 
   5  13  12     5916.97     6028.84    361.80 o 
   6  13  12      193.04      171.85    117.47 o 
   7  13  12     2032.23     2294.33    414.60 o 
  -5  14  12     1344.01     1415.47    186.68 o 
  -4  14  12        7.38      132.21    212.81 o 
  -3  14  12      732.12      540.96    227.10 o 
  -2  14  12     2371.58     2558.63    223.60 o 
  -1  14  12       38.20      -52.53    153.75 o 
   0  14  12     4229.61     4237.76    425.82 o 
   1  14  12       72.89       68.82    153.69 o 
   2  14  12     2125.74     2290.66    241.20 o 
   3  14  12      800.14      762.93    168.40 o 
   4  14  12        0.15     -126.58    149.49 o 
   5  14  12     1376.24     1515.81    202.58 o 
   0  15  12      716.78      518.68    177.08 o 
   1   0  13       69.48       76.24     60.72 o 
   2   0  13     2947.93     2874.56    141.07 o 
   3   0  13      129.25       70.51     63.09 o 
   4   0  13    12510.77    11951.15    444.03 o 
   5   0  13      128.94       72.96     71.95 o 
   6   0  13    10016.68     9777.75    375.68 o 
   7   0  13      227.43       48.80     78.58 o 
   8   0  13      431.72      628.02    118.08 o 
   9   0  13      977.35     1016.50    110.17 o 
  10   0  13     1551.73     1424.31    124.88 o 
  11   0  13       11.79     -164.88    109.92 o 
  12   0  13     2498.62     2801.26    207.30 o 
  13   0  13        4.14      -32.10    132.15 o 
 -13   1  13      500.54      505.10    146.18 o 
 -12   1  13      172.37       36.91    127.16 o 
 -11   1  13     3811.63     3764.24    246.15 o 
 -10   1  13       47.42      -82.50    107.75 o 
  -9   1  13     9123.68     8990.11    351.45 o 
  -8   1  13     1334.76     1374.96    115.08 o 
  -7   1  13     7306.55     7357.54    301.97 o 
  -6   1  13     1589.71     1542.70    110.50 o 
  -5   1  13     1246.94     1177.24     95.18 o 
  -4   1  13      872.28      831.31     95.43 o 
  -3   1  13     5790.03     5915.53    251.38 o 
  -2   1  13     3784.41     3788.30    165.21 o 
  -1   1  13    22322.15    21561.01    678.79 o 
   0   1  13      165.70      175.47     71.50 o 
   1   1  13    22525.94    22269.87    780.74 o 
   2   1  13     3117.10     3162.63    160.56 o 
   3   1  13     6438.19     6608.76    254.23 o 
   4   1  13      449.46      443.59     79.00 o 
   5   1  13      929.25      906.87     91.78 o 
   6   1  13     1686.98     1760.89    115.55 o 
   7   1  13     7235.82     7284.49    300.42 o 
   8   1  13     1522.19     1622.23    121.95 o 
   9   1  13     8728.52     8531.15    353.32 o 
  10   1  13       85.63       50.17    113.46 o 
  11   1  13     3596.14     3866.15    201.17 o 
  12   1  13      152.52      191.47    128.07 o 
  13   1  13      433.91      404.64    143.89 o 
 -13   2  13     2000.00     1987.83    193.61 o 
 -12   2  13     2445.66     2308.69    195.16 o 
 -11   2  13     1386.02     1612.50    158.72 o 
 -10   2  13     1326.63     1168.79    270.68 o 
  -9   2  13      749.77      765.19    124.29 o 
  -8   2  13      103.28      129.91     80.22 o 
  -7   2  13      172.02      278.34     82.03 o 
  -6   2  13    10604.35    10383.77    405.77 o 
  -5   2  13     1735.65     1778.74    114.77 o 
  -4   2  13    10812.46    10481.51    422.44 o 
  -3   2  13     1530.86     1598.64    101.08 o 
  -2   2  13     2411.97     2422.27    103.88 o 
  -1   2  13      739.03      784.33     75.01 o 
   0   2  13      732.53      703.25    107.92 o 
   1   2  13      386.28      388.81    125.38 o 
   2   2  13     3686.99     3538.90    147.84 o 
   3   2  13     1715.91     1644.90    107.12 o 
   4   2  13    12676.29    12336.15    428.54 o 
   5   2  13     1685.55     1846.02    118.90 o 
   6   2  13    11400.27    11041.52    412.14 o 
   7   2  13       90.43       86.06     81.29 o 
   8   2  13       18.21      100.89     87.87 o 
   9   2  13      717.03      751.24    102.39 o 
  10   2  13     1521.32     1623.75    126.66 o 
  11   2  13      992.98      994.42    126.37 o 
  12   2  13     2739.29     2497.80    165.32 o 
  13   2  13     1795.65     1860.82    180.85 o 
 -13   3  13      173.21      134.71    145.03 o 
 -12   3  13      385.00      284.82    138.05 o 
 -11   3  13     1651.35     1531.97    173.09 o 
 -10   3  13     2928.43     3011.13    328.35 o 
  -9   3  13     4405.87     4089.87    248.57 o 
  -8   3  13     5749.93     5861.43    314.63 o 
  -7   3  13     4136.53     4113.74    187.34 o 
  -6   3  13     2598.85     2470.97    135.96 o 
  -5   3  13     1855.46     1880.76    115.57 o 
  -4   3  13      142.88       88.97     71.32 o 
  -3   3  13     1697.12     1888.25    103.22 o 
  -2   3  13     4216.33     4288.14    150.45 o 
  -1   3  13     3776.67     3606.32    182.68 o 
   0   3  13      242.35      178.17     90.33 o 
   1   3  13     4438.17     4547.37    187.32 o 
   2   3  13     2740.67     2738.26    159.56 o 
   3   3  13     2061.82     2187.28    119.90 o 
   4   3  13       98.21       70.22     68.98 o 
   5   3  13     1592.66     1625.19    115.85 o 
   6   3  13     2396.11     2305.62    206.08 o 
   7   3  13     3220.08     3438.99    184.39 o 
   8   3  13     6025.75     5920.96    405.55 o 
   9   3  13     4166.73     3923.93    203.55 o 
  10   3  13     3038.29     3082.29    173.15 o 
  11   3  13     1670.37     1773.46    141.14 o 
  12   3  13      336.94      315.29    117.27 o 
  13   3  13      151.95      196.70    123.87 o 
 -13   4  13     2840.57     2874.11    237.29 o 
 -12   4  13     1835.00     1837.98    197.25 o 
 -11   4  13     2899.96     2752.16    208.39 o 
 -10   4  13     1223.84     1250.31    215.99 o 
  -9   4  13      949.27      881.35    133.06 o 
  -8   4  13       88.76      -20.20    109.47 o 
  -7   4  13      440.67      362.31    108.16 o 
  -6   4  13     4500.17     4498.47    240.61 o 
  -5   4  13     4904.55     5055.21    212.60 o 
  -4   4  13     4817.83     4976.89    199.73 o 
  -3   4  13     4689.80     4442.02    172.62 o 
  -2   4  13      912.31     1009.56    117.97 o 
  -1   4  13     3128.91     3012.88    147.54 o 
   0   4  13       49.01      -31.89     61.51 o 
   1   4  13     2489.91     2549.62    137.39 o 
   2   4  13     1413.88     1528.40    101.74 o 
   3   4  13     4609.35     4452.60    200.65 o 
   4   4  13     5973.96     6046.67    239.81 o 
   5   4  13     4502.15     4288.76    214.40 o 
   6   4  13     4476.84     4468.01    209.11 o 
   7   4  13      312.89      429.96    155.81 o 
   8   4  13      158.52      212.38    106.40 o 
   9   4  13      882.57      734.37    111.75 o 
  10   4  13     1321.25     1485.95    141.23 o 
  11   4  13     2789.24     2664.34    175.17 o 
  12   4  13     2124.08     2135.80    154.27 o 
  13   4  13     2761.89     3042.78    193.81 o 
 -12   5  13      703.36      806.99    263.73 o 
 -11   5  13        7.70        3.32    136.50 o 
 -10   5  13     5857.06     5772.49    313.46 o 
  -9   5  13      873.67      907.23    153.26 o 
  -8   5  13    10312.59     9419.06    475.15 o 
  -7   5  13     3301.35     3347.61    228.49 o 
  -6   5  13     2000.74     2059.21    278.72 o 
  -5   5  13     2732.99     2739.73    131.40 o 
  -4   5  13      609.78      565.01     75.30 o 
  -3   5  13       85.92       76.22     75.36 o 
  -2   5  13     7050.48     7228.13    340.88 o 
  -1   5  13      758.45      757.64     86.87 o 
   0   5  13     4299.71     4453.08    250.86 o 
   1   5  13      860.66      873.03    122.74 o 
   2   5  13     6538.95     6360.32    270.28 o 
   3   5  13      266.46      211.04     76.31 o 
   4   5  13      865.00      854.23     94.14 o 
   5   5  13     3135.11     3163.84    157.82 o 
   6   5  13     1795.50     1777.62    129.12 o 
   7   5  13     3130.15     3411.44    178.62 o 
   8   5  13    10700.22    10284.78    394.69 o 
   9   5  13      936.10     1084.26    167.78 o 
  10   5  13     5160.02     5055.66    252.11 o 
  11   5  13       21.74       88.29    108.15 o 
  12   5  13      619.86      733.88    133.75 o 
 -12   6  13      174.13      116.36    144.55 o 
 -11   6  13     2104.88     2072.07    195.50 o 
 -10   6  13      405.91      289.95    133.41 o 
  -9   6  13      305.22      318.16    133.76 o 
  -8   6  13      198.29       14.70    117.92 o 
  -7   6  13     2991.82     3257.33    167.72 o 
  -6   6  13      426.24      555.96    127.77 o 
  -5   6  13    10334.71    10423.77    408.63 o 
  -4   6  13      629.64      651.49     79.23 o 
  -3   6  13     7222.86     7070.11    286.31 o 
  -2   6  13      741.39      786.33    130.03 o 
  -1   6  13     1780.63     1921.45    241.40 o 
   0   6  13      464.66      572.59    139.46 o 
   1   6  13     1992.36     2116.55    120.33 o 
   2   6  13      664.74      611.63     76.36 o 
   3   6  13     7041.65     6904.35    288.92 o 
   4   6  13      693.89      710.98     91.86 o 
   5   6  13    10550.39    10716.10    411.23 o 
   6   6  13      413.48      424.42    105.89 o 
   7   6  13     2569.06     2655.44    166.38 o 
   8   6  13      369.91      266.44    102.23 o 
   9   6  13      492.42      555.12    110.89 o 
  10   6  13      424.99      469.37    114.03 o 
  11   6  13     2269.60     2109.37    157.95 o 
  12   6  13      217.12      186.99    114.24 o 
 -11   7  13       67.45       13.03    137.11 o 
 -10   7  13     3535.22     4065.69    308.40 o 
  -9   7  13       88.26       -0.90    102.68 o 
  -8   7  13     7513.56     7262.16    316.08 o 
  -7   7  13      494.36      611.25    102.34 o 
  -6   7  13     2822.56     2770.79    155.73 o 
  -5   7  13      825.87      865.95    105.81 o 
  -4   7  13     1091.81     1280.77    112.48 o 
  -3   7  13      253.65      143.31    104.57 o 
  -2   7  13     9689.90     9611.33    462.30 o 
  -1   7  13      607.48      635.46    171.72 o 
   0   7  13    12665.14    12704.66    585.79 o 
   1   7  13      627.36      666.58     85.10 o 
   2   7  13     9651.78     9743.42    375.76 o 
   3   7  13      309.23      393.63     90.39 o 
   4   7  13     1253.21     1310.02    114.52 o 
   5   7  13      755.52      871.70     98.02 o 
   6   7  13     2242.22     2278.37    151.49 o 
   7   7  13      364.14      378.00    101.04 o 
   8   7  13     7368.58     7611.89    323.03 o 
   9   7  13       55.72      -12.68    102.81 o 
  10   7  13     2942.47     3062.95    197.55 o 
  11   7  13      113.50       -3.09    115.80 o 
 -11   8  13      722.85      755.34    173.28 o 
 -10   8  13      807.84      937.52    160.00 o 
  -9   8  13       58.39      -44.51    103.07 o 
  -8   8  13       58.41       19.78    105.29 o 
  -7   8  13     1975.07     2171.23    154.57 o 
  -6   8  13       73.45      115.91     96.98 o 
  -5   8  13     8155.70     7926.68    344.96 o 
  -4   8  13       83.15       -8.27    108.46 o 
  -3   8  13     9966.99    10415.04    503.89 o 
  -2   8  13      883.08      757.74    187.20 o 
  -1   8  13     2620.85     2693.89    295.20 o 
   0   8  13      475.29      487.17    110.66 o 
   1   8  13     3141.57     2994.09    157.62 o 
   2   8  13     1124.29     1161.59    142.73 o 
   3   8  13    10814.99    10634.69    407.83 o 
   4   8  13       29.18       75.07     80.91 o 
   5   8  13     9341.35     9157.50    349.66 o 
   6   8  13       42.81      -30.80     94.42 o 
   7   8  13     2128.37     2501.34    154.82 o 
   8   8  13       72.50       29.47     93.91 o 
   9   8  13       28.40       -3.18    105.23 o 
  10   8  13      791.58      744.96    126.42 o 
  11   8  13      722.31      648.49    130.63 o 
 -10   9  13     2192.08     1991.94    206.51 o 
  -9   9  13     1909.46     1845.84    197.82 o 
  -8   9  13     3936.65     4033.31    217.52 o 
  -7   9  13      781.99      840.26    166.22 o 
  -6   9  13     1472.88     1493.48    135.41 o 
  -5   9  13      695.61      553.82    110.73 o 
  -4   9  13      808.90      908.78    244.28 o 
  -3   9  13       27.52       20.64    112.28 o 
  -2   9  13     4170.00     4101.58    361.30 o 
  -1   9  13      497.13      529.22    160.30 o 
   0   9  13     3987.33     4021.43    250.25 o 
   1   9  13      491.30      505.72    247.35 o 
   2   9  13     3925.82     4030.33    200.37 o 
   3   9  13       27.65      -78.72     86.07 o 
   4   9  13      789.91      968.94    132.67 o 
   5   9  13      478.94      449.94     99.35 o 
   6   9  13     1392.19     1474.35    129.01 o 
   7   9  13      644.70      589.52    109.75 o 
   8   9  13     4425.54     4368.94    221.50 o 
   9   9  13     1721.61     1929.47    152.49 o 
  10   9  13     1913.18     1836.50    233.49 o 
  -9  10  13      130.28       65.17    144.05 o 
  -8  10  13      347.49      256.86    142.52 o 
  -7  10  13      857.57     1006.61    133.75 o 
  -6  10  13     1310.03     1066.39    132.00 o 
  -5  10  13     4084.62     4637.28    288.20 o 
  -4  10  13     1446.13     1508.16    169.87 o 
  -3  10  13     3510.71     3894.32    328.75 o 
  -2  10  13     1685.23     1648.72    165.11 o 
  -1  10  13      626.21      627.76    129.54 o 
   0  10  13      526.86      439.95    129.71 o 
   1  10  13      929.83      880.22    134.32 o 
   2  10  13     2109.03     2197.80    173.40 o 
   3  10  13     3287.87     3207.41    180.69 o 
   4  10  13     1650.09     1604.71    162.27 o 
   5  10  13     4191.44     4697.40    286.73 o 
   6  10  13     1316.31     1231.92    124.23 o 
   7  10  13     1026.34     1051.95    125.59 o 
   8  10  13      240.14      211.53    110.30 o 
   9  10  13      131.89       79.50    117.50 o 
  -8  11  13     1626.46     1792.11    203.31 o 
  -7  11  13     1645.74     1850.20    190.68 o 
  -6  11  13      949.18     1123.02    137.85 o 
  -5  11  13      931.76      778.22    157.79 o 
  -4  11  13      241.62       94.42    134.46 o 
  -3  11  13      244.18      378.73    133.04 o 
  -2  11  13      766.82      751.05    168.74 o 
  -1  11  13     2200.96     2422.12    200.89 o 
   0  11  13     1528.03     1600.66    171.79 o 
   1  11  13     2398.05     2776.11    206.78 o 
   2  11  13      917.21      798.31    149.57 o 
   3  11  13      497.49      344.05    153.36 o 
   4  11  13      322.29      288.68    105.77 o 
   5  11  13      729.61      554.28    140.50 o 
   6  11  13     1091.48     1169.25    136.15 o 
   7  11  13     1513.59     1440.03    141.79 o 
   8  11  13     1897.19     1943.46    264.70 o 
  -7  12  13       52.60      -21.05    151.86 o 
  -6  12  13     4576.29     5028.85    432.97 o 
  -5  12  13      395.80      346.68    154.76 o 
  -4  12  13     4641.10     5143.41    308.23 o 
  -3  12  13      836.66     1048.27    153.76 o 
  -2  12  13     2129.62     2516.62    208.45 o 
  -1  12  13      276.57      538.64    141.00 o 
   0  12  13       43.44      126.73    131.32 o 
   1  12  13      225.10      102.44    142.44 o 
   2  12  13     2311.10     2662.54    209.40 o 
   3  12  13      691.65      882.92    216.58 o 
   4  12  13     4995.26     4965.82    309.99 o 
   5  12  13      400.59      423.38    141.90 o 
   6  12  13     4770.30     4837.96    311.97 o 
   7  12  13       79.86      118.33    115.76 o 
  -5  13  13      172.60      158.22    216.98 o 
  -4  13  13      149.27      173.91    148.22 o 
  -3  13  13      739.69      486.99    156.90 o 
  -2  13  13       69.20      207.77    152.93 o 
  -1  13  13     4122.34     4815.59    294.44 o 
   0  13  13       36.10       66.77    146.19 o 
   1  13  13     3886.08     4287.48    290.93 o 
   2  13  13       40.54      -13.81    152.38 o 
   3  13  13      636.30      656.74    164.52 o 
   4  13  13      204.05      157.52    148.86 o 
   5  13  13      172.50      241.00    268.59 o 
  -2  14  13     2511.88     2527.26    229.09 o 
  -1  14  13      118.13      -22.06    162.70 o 
   0  14  13        4.18     -116.83    191.37 o 
   1  14  13      157.88      267.33    150.86 o 
   2  14  13     2198.69     2086.64    229.09 o 
   0   0  14    26576.23    25391.54   1110.51 o 
   1   0  14      243.66      251.94     93.70 o 
   2   0  14    15220.60    14738.25    667.31 o 
   3   0  14        6.04       -8.08     68.63 o 
   4   0  14        6.75       79.70     74.87 o 
   5   0  14      377.81      328.45     79.19 o 
   6   0  14     4427.28     4186.88    194.83 o 
   7   0  14      896.15      871.66    120.43 o 
   8   0  14     6190.69     6344.73    277.68 o 
   9   0  14        6.06      -72.74     90.83 o 
  10   0  14     3938.77     4318.24    220.23 o 
  11   0  14       16.11      -52.70    129.00 o 
  12   0  14     1047.51      903.11    157.45 o 
 -12   1  14      523.17      611.32    148.76 o 
 -11   1  14     1531.45     1411.34    163.76 o 
 -10   1  14      258.70      161.26    118.38 o 
  -9   1  14      139.69       25.55     93.05 o 
  -8   1  14       76.64       86.20     86.58 o 
  -7   1  14     3971.91     4200.02    197.51 o 
  -6   1  14      329.21      311.85     86.05 o 
  -5   1  14    17383.01    17512.90    638.49 o 
  -4   1  14      575.65      686.29     85.43 o 
  -3   1  14     7659.84     7510.43    300.65 o 
  -2   1  14      333.62      367.39    113.35 o 
  -1   1  14     1318.47     1100.23    101.57 o 
   0   1  14       65.09     -105.91     70.61 o 
   1   1  14     1614.04     1629.81    127.50 o 
   2   1  14      512.64      529.03     78.64 o 
   3   1  14     7831.22     7770.53    304.62 o 
   4   1  14      472.39      523.90     86.45 o 
   5   1  14    17835.48    17453.25    638.81 o 
   6   1  14      440.21      385.11     87.46 o 
   7   1  14     3601.40     3464.60    187.07 o 
   8   1  14      112.65       36.92     90.30 o 
   9   1  14      162.45      181.12    112.33 o 
  10   1  14      162.40       46.80    101.46 o 
  11   1  14     1774.94     1905.30    147.57 o 
  12   1  14      338.09      176.68    140.25 o 
 -12   2  14      869.85      754.97    164.50 o 
 -11   2  14      346.31      297.34    128.22 o 
 -10   2  14     3809.95     3839.93    241.65 o 
  -9   2  14      999.95     1182.29    148.83 o 
  -8   2  14     6418.96     6667.08    277.00 o 
  -7   2  14     1529.09     1613.07    170.43 o 
  -6   2  14     2376.76     2369.21    134.74 o 
  -5   2  14      962.20      864.61     91.14 o 
  -4   2  14      151.15      196.26     73.70 o 
  -3   2  14      155.85      250.38     95.89 o 
  -2   2  14     5961.56     6026.46    272.79 o 
  -1   2  14     2969.94     2917.45    122.35 o 
   0   2  14     8029.48     8165.04    541.76 o 
   1   2  14     1995.38     1834.49    161.34 o 
   2   2  14     7550.76     7464.24    276.38 o 
   3   2  14      125.38       63.53     71.20 o 
   4   2  14      272.98      248.85     77.25 o 
   5   2  14      925.26      721.23     91.90 o 
   6   2  14     1930.51     1899.83    131.50 o 
   7   2  14     1784.94     1946.62    130.93 o 
   8   2  14     6183.29     6116.43    278.03 o 
   9   2  14     1235.29     1258.03    120.09 o 
  10   2  14     3430.65     3336.09    191.90 o 
  11   2  14      318.50      322.11    118.30 o 
  12   2  14      931.45     1198.67    136.07 o 
 -12   3  14     1606.10     1466.07    172.98 o 
 -11   3  14     1906.90     1757.11    188.86 o 
 -10   3  14      800.33      584.86    143.32 o 
  -9   3  14      432.59      391.93    128.63 o 
  -8   3  14       19.67     -186.11    124.07 o 
  -7   3  14     1083.04     1221.05    112.30 o 
  -6   3  14     1039.17     1053.91    131.29 o 
  -5   3  14    10963.55    10851.01    431.65 o 
  -4   3  14     3810.97     3807.33    181.57 o 
  -3   3  14     5736.32     5753.70    252.47 o 
  -2   3  14     3211.31     3213.89    168.41 o 
  -1   3  14      511.30      578.71     97.53 o 
   0   3  14       13.82      -33.75     86.38 o 
   1   3  14      851.14      700.77    108.78 o 
   2   3  14     3551.03     3432.27    167.22 o 
   3   3  14     5782.21     5989.50    248.79 o 
   4   3  14     3790.45     3655.95    183.41 o 
   5   3  14    11787.34    12062.72    438.20 o 
   6   3  14     1453.54     1504.69    111.71 o 
   7   3  14      907.10      791.45    104.53 o 
   8   3  14       81.80      -22.83     93.75 o 
   9   3  14      467.45      478.30    110.50 o 
  10   3  14      788.74      856.95    122.21 o 
  11   3  14     2544.33     2463.43    160.84 o 
  12   3  14     1440.36     1381.07    150.22 o 
 -12   4  14      129.19       84.24    152.91 o 
 -11   4  14     1535.19     1566.77    183.02 o 
 -10   4  14     1702.20     1419.93    163.94 o 
  -9   4  14     6056.77     5680.54    323.98 o 
  -8   4  14     2091.62     2111.13    233.36 o 
  -7   4  14     4278.56     4088.25    259.31 o 
  -6   4  14     3119.10     3190.79    217.67 o 
  -5   4  14      267.46      216.18     80.95 o 
  -4   4  14      145.73      176.12     67.75 o 
  -3   4  14     2038.90     1873.64    126.64 o 
  -2   4  14     1478.21     1443.71    126.53 o 
  -1   4  14     6401.84     6155.93    306.96 o 
   0   4  14     3324.84     3465.26    277.63 o 
   1   4  14     5640.62     5692.71    244.59 o 
   2   4  14     1868.07     1871.08    112.08 o 
   3   4  14     2310.34     2306.09    162.25 o 
   4   4  14      176.01      140.46     78.89 o 
   5   4  14      195.29      116.62     81.31 o 
   6   4  14     2654.71     2680.92    156.75 o 
   7   4  14     4511.09     4554.66    217.50 o 
   8   4  14     2027.20     2033.52    143.75 o 
   9   4  14     5714.84     5626.94    267.27 o 
  10   4  14     1360.47     1427.02    138.03 o 
  11   4  14     1400.48     1574.31    143.66 o 
  12   4  14      165.02      207.93    129.68 o 
 -11   5  14      519.25      586.42    196.43 o 
 -10   5  14      726.96      642.65    145.18 o 
  -9   5  14      414.52      335.67    140.45 o 
  -8   5  14      533.96      407.69    131.32 o 
  -7   5  14      361.45      372.56    120.88 o 
  -6   5  14     6273.62     6265.38    268.87 o 
  -5   5  14     1250.88     1376.22     97.40 o 
  -4   5  14     8524.47     8222.03    330.36 o 
  -3   5  14      500.77      473.24     96.99 o 
  -2   5  14     3782.45     3640.42    358.52 o 
  -1   5  14       34.44     -117.32    143.13 o 
   0   5  14        8.48       33.91     91.38 o 
   1   5  14      118.31       69.63     75.28 o 
   2   5  14     4354.10     4557.71    203.36 o 
   3   5  14      280.83      260.16     79.79 o 
   4   5  14     7957.92     8097.84    332.12 o 
   5   5  14     1369.05     1482.10    117.40 o 
   6   5  14     5863.04     6013.21    269.87 o 
   7   5  14      240.99      250.93     93.44 o 
   8   5  14      353.57      390.16    105.07 o 
   9   5  14      442.67      320.06    102.16 o 
  10   5  14      957.81      784.51    124.21 o 
  11   5  14      788.08      834.55    122.95 o 
 -11   6  14     1839.20     2081.94    204.34 o 
 -10   6  14      216.34      164.85    145.35 o 
  -9   6  14     5884.27     6160.46    336.83 o 
  -8   6  14      420.28      487.62    111.04 o 
  -7   6  14     4708.05     4483.46    225.86 o 
  -6   6  14      318.49      294.89     94.73 o 
  -5   6  14      853.06      738.07    104.42 o 
  -4   6  14       25.46       -3.58     84.61 o 
  -3   6  14     3324.40     3192.24    172.74 o 
  -2   6  14      684.08      529.25    185.42 o 
  -1   6  14    10931.08    10531.37    714.66 o 
   0   6  14      568.97      367.37    175.19 o 
   1   6  14    10332.77    10358.71    400.29 o 
   2   6  14      955.14      770.88     95.18 o 
   3   6  14     3598.34     3811.14    182.07 o 
   4   6  14       23.43       69.24     85.12 o 
   5   6  14      644.53      544.58     94.62 o 
   6   6  14      327.87      395.99    122.25 o 
   7   6  14     4725.27     4741.08    231.12 o 
   8   6  14      455.29      569.83    112.75 o 
   9   6  14     5427.18     5485.33    265.83 o 
  10   6  14      157.41      182.03    112.25 o 
  11   6  14     1718.31     1717.98    158.21 o 
 -10   7  14      267.21      300.04    116.10 o 
  -9   7  14      150.69       99.42    113.21 o 
  -8   7  14      805.40     1016.04    243.79 o 
  -7   7  14      300.81       91.83     98.42 o 
  -6   7  14     6470.08     6711.62    293.34 o 
  -5   7  14       83.49      -47.34    110.77 o 
  -4   7  14    10557.76    11296.75    536.00 o 
  -3   7  14      489.99      308.40    124.57 o 
  -2   7  14     8352.47     7698.13    587.41 o 
  -1   7  14      322.48      221.94    165.56 o 
   0   7  14       65.90       84.11     97.36 o 
   1   7  14      333.40      376.05    134.73 o 
   2   7  14     8099.21     8139.34    328.20 o 
   3   7  14      513.42      422.21     87.58 o 
   4   7  14    11164.84    11050.11    432.40 o 
   5   7  14      110.73       58.59     89.21 o 
   6   7  14     6743.73     6917.52    294.41 o 
   7   7  14      252.50      260.88    104.22 o 
   8   7  14      688.84     1074.77    139.02 o 
   9   7  14      146.02       34.69    120.31 o 
  10   7  14      485.95      477.69    123.07 o 
 -10   8  14      186.47       48.30    146.02 o 
  -9   8  14     3739.36     4153.32    221.19 o 
  -8   8  14      403.48      353.22    114.00 o 
  -7   8  14     2746.47     2817.24    170.84 o 
  -6   8  14      411.74      289.42    113.24 o 
  -5   8  14      760.90      703.32    133.41 o 
  -4   8  14      340.21      365.95    130.12 o 
  -3   8  14     2790.79     2912.26    305.92 o 
  -2   8  14      369.63      225.52    171.72 o 
  -1   8  14     7616.54     7567.30    580.47 o 
   0   8  14      564.38      588.02    121.57 o 
   1   8  14     7284.37     7827.75    318.45 o 
   2   8  14      371.88      343.69    117.29 o 
   3   8  14     3002.46     3330.32    174.61 o 
   4   8  14      383.21      337.66     96.34 o 
   5   8  14      469.90      332.75    102.55 o 
   6   8  14      280.02      292.19    100.36 o 
   7   8  14     2857.62     2687.62    166.75 o 
   8   8  14      219.11      155.26    106.87 o 
   9   8  14     3666.50     4103.04    218.50 o 
  10   8  14      176.32      139.73    116.06 o 
  -9   9  14      118.58      -54.60    151.68 o 
  -8   9  14      470.49      440.22    120.68 o 
  -7   9  14       55.05       36.82    109.57 o 
  -6   9  14     3781.78     4086.11    258.77 o 
  -5   9  14      645.39      534.53    142.06 o 
  -4   9  14     6762.68     7096.51    535.70 o 
  -3   9  14      903.62      798.44    203.68 o 
  -2   9  14     3898.08     4024.95    361.10 o 
  -1   9  14      700.61      674.78    136.68 o 
   0   9  14      177.52      249.63    124.24 o 
   1   9  14      879.24      876.53    136.04 o 
   2   9  14     3766.44     3640.12    194.90 o 
   3   9  14     1299.45     1134.11    157.03 o 
   4   9  14     7111.86     7057.41    304.85 o 
   5   9  14      613.94      583.58    103.27 o 
   6   9  14     3666.66     3736.98    204.38 o 
   7   9  14       28.36      -53.07    102.42 o 
   8   9  14      383.77      263.67    111.03 o 
   9   9  14      129.50      121.16    118.63 o 
  -8  10  14     1899.87     1827.40    204.88 o 
  -7  10  14     2135.62     2499.28    173.98 o 
  -6  10  14      976.92      891.87    201.69 o 
  -5  10  14      342.36      226.82    145.90 o 
  -4  10  14      419.43      267.80    208.05 o 
  -3  10  14     1113.78      985.44    235.84 o 
  -2  10  14      946.53      874.08    146.02 o 
  -1  10  14     2417.15     2615.23    268.59 o 
   0  10  14     2401.82     2437.25    199.74 o 
   1  10  14     2532.91     2767.33    244.57 o 
   2  10  14     1155.87     1357.23    175.99 o 
   3  10  14     1037.44     1012.65    242.59 o 
   4  10  14      509.93      438.75    135.22 o 
   5  10  14      235.66      102.86    101.43 o 
   6  10  14      778.34      691.24    123.45 o 
   7  10  14     2267.99     2571.36    212.52 o 
   8  10  14     1667.54     1980.07    163.80 o 
  -7  11  14     1105.74      878.84    255.29 o 
  -6  11  14      708.07      707.82    215.89 o 
  -5  11  14     2384.77     1700.70    291.82 o 
  -4  11  14      962.37     1137.71    249.74 o 
  -3  11  14     2054.97     2179.16    201.29 o 
  -2  11  14      897.65     1076.06    164.63 o 
  -1  11  14      760.59      562.69    146.98 o 
   0  11  14      127.60       48.62    138.96 o 
   1  11  14      706.35      633.16    151.60 o 
   2  11  14      541.86      594.06    148.22 o 
   3  11  14     2525.31     2595.22    315.64 o 
   4  11  14     1121.70     1051.43    162.86 o 
   5  11  14     2439.34     2482.47    164.07 o 
   6  11  14      740.92      728.42    132.48 o 
   7  11  14     1002.56     1017.35    143.29 o 
  -5  12  14      151.26      401.60    238.42 o 
  -4  12  14       38.73       31.32    155.62 o 
  -3  12  14      299.93      338.38    153.63 o 
  -2  12  14     2204.05     2346.19    206.61 o 
  -1  12  14      119.98      151.71    144.61 o 
   0  12  14     4566.08     5365.31    429.99 o 
   1  12  14      129.70       87.52    160.01 o 
   2  12  14     2058.44     2050.26    204.48 o 
   3  12  14      209.66      237.23    231.67 o 
   4  12  14       68.47      116.93    235.05 o 
   5  12  14      148.07      136.66    199.01 o 
  -2  13  14      375.71      309.28    155.27 o 
  -1  13  14      865.23      973.62    170.65 o 
   0  13  14       14.24      -31.07    158.42 o 
   1  13  14      740.18      573.86    174.85 o 
   2  13  14      292.95      253.02    160.03 o 
   1   0  15     1733.73     1850.91    122.54 o 
   2   0  15     3563.37     3567.52    219.80 o 
   3   0  15      154.35       25.12    108.89 o 
   4   0  15    13420.24    13535.25    505.38 o 
   5   0  15      353.52      336.04     88.53 o 
   6   0  15     9930.80    10255.13    400.89 o 
   7   0  15      958.84      926.30    115.06 o 
   8   0  15      672.30      717.03    112.21 o 
   9   0  15      171.68      197.06    103.18 o 
  10   0  15      230.45      193.98    177.53 o 
  11   0  15      371.47      243.91    131.72 o 
 -11   1  15     1382.52     1525.54    175.15 o 
 -10   1  15      159.88       89.15    126.45 o 
  -9   1  15     3698.11     3688.09    194.27 o 
  -8   1  15      108.85       22.63     98.09 o 
  -7   1  15     4745.10     4867.58    240.70 o 
  -6   1  15      132.78       85.35     88.44 o 
  -5   1  15      650.55      633.43     93.92 o 
  -4   1  15     1002.58      823.46    122.83 o 
  -3   1  15     3082.28     2989.39    223.33 o 
  -2   1  15      438.07      417.65     86.13 o 
  -1   1  15     9930.24     9299.06    477.27 o 
   0   1  15      751.10      763.40    155.74 o 
   1   1  15    10471.73    10527.35    474.87 o 
   2   1  15      446.12      488.14    107.58 o 
   3   1  15     3292.20     3287.51    199.57 o 
   4   1  15     1215.27     1232.69    103.05 o 
   5   1  15      590.43      454.33     90.24 o 
   6   1  15      291.78      184.71     89.11 o 
   7   1  15     5006.12     5259.96    243.39 o 
   8   1  15      142.52      213.93    124.49 o 
   9   1  15     3346.34     3376.49    189.24 o 
  10   1  15      311.32      249.73    110.82 o 
  11   1  15     1233.10     1440.75    145.01 o 
 -11   2  15     1037.19     1014.34    167.75 o 
 -10   2  15      536.22      456.66    136.87 o 
  -9   2  15      252.15      276.00    160.01 o 
  -8   2  15      237.02      193.91    139.80 o 
  -7   2  15      311.08      152.19     94.91 o 
  -6   2  15     5115.35     5304.96    240.68 o 
  -5   2  15     1116.33     1253.30    117.60 o 
  -4   2  15     9770.89     9201.81    448.53 o 
  -3   2  15     2077.34     1965.00    126.66 o 
  -2   2  15     4343.36     4250.59    201.30 o 
  -1   2  15     1588.36     1678.50    158.80 o 
   0   2  15      373.66      380.45     99.64 o 
   1   2  15     1618.17     1763.69    146.77 o 
   2   2  15     4263.06     3941.20    430.88 o 
   3   2  15     2041.67     1815.13    150.18 o 
   4   2  15     9567.73     9347.94    363.90 o 
   5   2  15      769.05      819.70    101.70 o 
   6   2  15     5059.63     5362.61    248.44 o 
   7   2  15      565.43      406.94     99.25 o 
   8   2  15      207.17      283.04    106.12 o 
   9   2  15      291.29      223.77    126.79 o 
  10   2  15      611.34      536.13    122.84 o 
  11   2  15      883.31      922.68    135.17 o 
 -11   3  15     1262.71     1164.97    176.10 o 
 -10   3  15      961.97     1142.02    226.31 o 
  -9   3  15     3040.64     2930.56    320.21 o 
  -8   3  15     1601.09     1583.30    161.22 o 
  -7   3  15     3696.65     3851.52    191.70 o 
  -6   3  15     1047.41     1085.80    111.36 o 
  -5   3  15      748.94      748.83     96.07 o 
  -4   3  15     1162.58     1172.37    112.97 o 
  -3   3  15     2133.98     2126.83    135.49 o 
  -2   3  15     1906.77     1892.07    165.07 o 
  -1   3  15     4982.14     5032.44    444.88 o 
   0   3  15     1539.27     1654.11    142.15 o 
   1   3  15     4733.11     4878.25    321.50 o 
   2   3  15     2092.11     2158.53    160.02 o 
   3   3  15     2084.68     2048.26    128.87 o 
   4   3  15     1254.59     1220.41    109.63 o 
   5   3  15      503.60      479.18     94.57 o 
   6   3  15     1153.78     1067.81    112.46 o 
   7   3  15     3052.79     3409.10    190.28 o 
   8   3  15     1754.22     1739.36    138.53 o 
   9   3  15     2627.07     2390.36    163.05 o 
  10   3  15     1041.28     1217.44    135.97 o 
  11   3  15     1129.54      992.40    138.58 o 
 -11   4  15     1359.00     1339.66    170.69 o 
 -10   4  15     1006.29     1122.48    169.15 o 
  -9   4  15       75.55       -4.98    126.24 o 
  -8   4  15      752.63      901.73    144.29 o 
  -7   4  15     1690.35     1804.35    359.22 o 
  -6   4  15     1909.44     1935.44    160.24 o 
  -5   4  15     5209.81     4963.53    237.77 o 
  -4   4  15     2640.01     2817.49    162.23 o 
  -3   4  15     4688.45     4721.35    225.00 o 
  -2   4  15      412.60      231.40    116.63 o 
  -1   4  15     1057.61     1367.06    153.75 o 
   0   4  15      987.55     1082.84    127.16 o 
   1   4  15     1171.11     1037.53    130.16 o 
   2   4  15      575.26      594.53    112.75 o 
   3   4  15     4783.80     4912.74    220.86 o 
   4   4  15     2847.26     3036.58    176.67 o 
   5   4  15     5484.54     5322.12    235.88 o 
   6   4  15     1463.96     1573.18    127.22 o 
   7   4  15     1588.39     1637.45    131.90 o 
   8   4  15      494.37      527.75    112.13 o 
   9   4  15      143.18       90.92    104.52 o 
  10   4  15     1074.73     1183.02    137.65 o 
  11   4  15     1351.60     1213.08    139.18 o 
 -10   5  15     2404.63     2286.94    209.26 o 
  -9   5  15      879.38      962.12    160.39 o 
  -8   5  15     5451.71     5082.63    308.61 o 
  -7   5  15     1170.21     1178.87    121.05 o 
  -6   5  15     2014.20     2042.40    140.92 o 
  -5   5  15      217.51      172.06    113.77 o 
  -4   5  15      334.01      325.66     97.16 o 
  -3   5  15      984.55      798.17    135.23 o 
  -2   5  15     4806.65     4578.68    294.20 o 
  -1   5  15      860.10      813.13    119.12 o 
   0   5  15     5557.75     5434.11    322.00 o 
   1   5  15     1143.76     1024.19    125.50 o 
   2   5  15     4676.16     4601.49    213.89 o 
   3   5  15     1003.83     1048.47    106.41 o 
   4   5  15      291.58      290.55     91.66 o 
   5   5  15      113.45      129.43     87.22 o 
   6   5  15     2014.01     2048.48    143.77 o 
   7   5  15      972.74     1170.60    126.49 o 
   8   5  15     5267.07     5224.01    254.25 o 
   9   5  15      632.85      565.07    132.02 o 
  10   5  15     2175.64     2029.27    161.67 o 
 -10   6  15      199.30      193.11    156.41 o 
  -9   6  15       43.30       -8.07    108.24 o 
  -8   6  15      696.84      470.54    117.84 o 
  -7   6  15     2013.30     2146.41    156.96 o 
  -6   6  15      452.97      449.54    132.78 o 
  -5   6  15     5652.01     5640.52    330.20 o 
  -4   6  15      181.91       43.67    109.20 o 
  -3   6  15     6579.47     6590.42    357.75 o 
  -2   6  15      100.45      107.20    178.27 o 
  -1   6  15     2043.19     2167.02    256.09 o 
   0   6  15     2149.97     2271.85    219.46 o 
   1   6  15     2279.01     2148.62    170.59 o 
   2   6  15      261.43      220.63     86.10 o 
   3   6  15     6698.60     6749.59    288.57 o 
   4   6  15      186.45      145.97     93.19 o 
   5   6  15     6259.65     6237.22    269.03 o 
   6   6  15      257.05      330.84    106.90 o 
   7   6  15     2185.28     2531.66    157.13 o 
   8   6  15      423.47      318.71    118.04 o 
   9   6  15       17.01       20.49    111.41 o 
  10   6  15      167.89      107.58    115.37 o 
  -9   7  15        7.81       14.06    113.04 o 
  -8   7  15     3974.89     3769.25    210.26 o 
  -7   7  15      385.93      377.98    198.11 o 
  -6   7  15     1591.82     1464.79    163.44 o 
  -5   7  15      334.00      351.31    135.76 o 
  -4   7  15      448.13      502.65    188.19 o 
  -3   7  15     1117.54     1268.93    228.49 o 
  -2   7  15     6057.51     5679.60    479.82 o 
  -1   7  15       16.49       39.51    186.21 o 
   0   7  15     9345.66     9845.69    695.21 o 
   1   7  15       32.63       72.94     85.58 o 
   2   7  15     5980.94     5875.86    260.89 o 
   3   7  15     1183.64     1118.99    111.32 o 
   4   7  15      494.01      671.97    103.08 o 
   5   7  15      312.92      275.72     97.04 o 
   6   7  15     1600.91     1457.70    217.76 o 
   7   7  15      341.31      312.79    111.21 o 
   8   7  15     3905.13     4123.23    215.83 o 
   9   7  15       40.44        6.11    112.25 o 
  -8   8  15      308.66      256.00    123.60 o 
  -7   8  15     1341.67     1384.96    169.76 o 
  -6   8  15      352.53      290.97    142.31 o 
  -5   8  15     4506.71     4780.07    292.04 o 
  -4   8  15      206.20      225.32    200.50 o 
  -3   8  15     6259.55     5679.40    469.49 o 
  -2   8  15      191.41      130.82    202.69 o 
  -1   8  15     1550.24     1423.37    253.31 o 
   0   8  15      500.90      606.34    128.29 o 
   1   8  15     1605.36     1549.74    152.94 o 
   2   8  15      352.44      445.63    101.50 o 
   3   8  15     6097.41     5917.48    265.32 o 
   4   8  15      180.12      199.18    100.31 o 
   5   8  15     4307.14     4378.29    232.05 o 
   6   8  15      375.43      353.60    111.61 o 
   7   8  15     1047.94     1325.79    138.39 o 
   8   8  15      302.93      233.14    123.20 o 
  -8   9  15     3431.10     3445.17    206.32 o 
  -7   9  15      736.42      571.21    196.63 o 
  -6   9  15     1650.56     1391.50    181.94 o 
  -5   9  15      694.98     1013.04    214.60 o 
  -4   9  15      340.31      230.08    192.17 o 
  -3   9  15      762.00      646.97    209.83 o 
  -2   9  15     4300.69     4424.96    411.53 o 
  -1   9  15     1540.24     1517.89    164.55 o 
   0   9  15     4864.64     4956.11    296.87 o 
   1   9  15     1356.82     1347.14    268.99 o 
   2   9  15     4368.59     4674.44    286.66 o 
   3   9  15      954.74     1038.15    115.56 o 
   4   9  15      441.62      437.42    112.60 o 
   5   9  15      737.15      575.17    118.13 o 
   6   9  15     1337.08     1351.26    137.14 o 
   7   9  15      610.05      675.13    123.26 o 
   8   9  15     3053.26     3212.18    202.26 o 
  -6  10  15      554.04      554.47    156.65 o 
  -5  10  15     1264.83     1446.00    268.00 o 
  -4  10  15      752.65      791.49    245.37 o 
  -3  10  15     1541.46     1689.78    280.70 o 
  -2  10  15     1487.05     1470.27    168.30 o 
  -1  10  15      418.80      333.54    146.02 o 
   0  10  15      345.12      118.95    132.64 o 
   1  10  15      498.15      551.68    221.35 o 
   2  10  15     1840.63     1809.49    271.97 o 
   3  10  15     1386.82     1687.49    179.35 o 
   4  10  15     1000.95      754.27    117.97 o 
   5  10  15     1179.27     1187.17    136.57 o 
   6  10  15      659.59      518.47    125.11 o 
  -5  11  15      304.73      180.65    236.63 o 
  -4  11  15      248.12      135.98    208.05 o 
  -3  11  15      416.76      382.83    159.71 o 
  -2  11  15      799.70     1119.15    159.26 o 
  -1  11  15     2930.32     3031.30    234.73 o 
   0  11  15      645.75      814.68    165.51 o 
   1  11  15     2776.75     2933.39    230.27 o 
   2  11  15      670.52      606.47    247.15 o 
   3  11  15      433.10      681.51    243.58 o 
   4  11  15      280.74      272.96    149.92 o 
   5  11  15      297.14      196.24    115.24 o 
  -2  12  15     1294.52     1542.89    189.34 o 
  -1  12  15      123.92        7.99    154.76 o 
   0  12  15       22.60       88.67    156.87 o 
   1  12  15      108.73      -93.32    152.01 o 
   2  12  15     1226.21     1557.77    292.22 o 
   0   0  16     2957.59     2758.41    288.64 o 
   1   0  16      383.43      282.91    111.67 o 
   2   0  16     2109.48     2287.69    179.76 o 
   3   0  16     1751.28     1705.94    157.24 o 
   4   0  16       82.60      127.74    108.63 o 
   5   0  16      630.89      683.72    132.72 o 
   6   0  16     1626.05     1622.42    130.17 o 
   7   0  16      102.78      105.56     99.32 o 
   8   0  16     2446.23     2669.28    207.38 o 
   9   0  16        6.37       35.66    106.64 o 
  10   0  16     1816.27     1782.70    189.07 o 
 -10   1  16      518.16      597.83    148.60 o 
  -9   1  16       33.66       -3.91    169.53 o 
  -8   1  16      859.91      910.40    118.74 o 
  -7   1  16     4695.51     4746.95    233.77 o 
  -6   1  16      559.24      571.10    104.36 o 
  -5   1  16    11132.62    11056.71    523.75 o 
  -4   1  16      463.82      539.85    121.34 o 
  -3   1  16     7637.68     7671.11    382.79 o 
  -2   1  16     1991.77     1897.10    163.45 o 
  -1   1  16      759.49      751.96    132.08 o 
   0   1  16     3612.87     3410.20    220.21 o 
   1   1  16      823.14     1041.03    205.07 o 
   2   1  16     2001.23     1947.57    160.23 o 
   3   1  16     7119.59     7216.28    380.83 o 
   4   1  16      308.40      234.58    119.51 o 
   5   1  16    11083.49    10745.32    423.67 o 
   6   1  16      739.68      635.28    106.01 o 
   7   1  16     4788.57     4814.53    235.59 o 
   8   1  16      956.16      901.46    124.00 o 
   9   1  16       76.75      245.80    117.46 o 
  10   1  16      463.15      435.05    142.41 o 
 -10   2  16     1685.46     1679.38    187.19 o 
  -9   2  16      365.17      135.76    138.58 o 
  -8   2  16     1893.65     1899.45    204.08 o 
  -7   2  16      501.43      502.70    106.90 o 
  -6   2  16     2165.31     1905.39    200.50 o 
  -5   2  16      675.69      786.57    135.44 o 
  -4   2  16      457.18      400.77    130.53 o 
  -3   2  16     2167.54     2167.37    142.79 o 
  -2   2  16     3237.42     3287.34    220.74 o 
  -1   2  16      543.50      560.13    127.35 o 
   0   2  16     4166.32     4413.08    268.81 o 
   1   2  16      701.02      735.99    126.65 o 
   2   2  16     3738.49     3721.92    277.33 o 
   3   2  16     2302.22     2150.81    174.54 o 
   4   2  16      566.86      642.11    129.93 o 
   5   2  16      918.67      809.01    105.30 o 
   6   2  16     1945.07     1823.64    163.92 o 
   7   2  16      497.14      469.32    107.88 o 
   8   2  16     1815.61     1801.25    190.23 o 
   9   2  16      442.44      385.03    113.61 o 
  10   2  16     1424.11     1365.65    150.97 o 
 -10   3  16      540.06      604.16    162.42 o 
  -9   3  16      358.21      286.83    145.32 o 
  -8   3  16      510.08      673.92    141.50 o 
  -7   3  16     1301.56     1425.82    154.94 o 
  -6   3  16     2224.82     2059.13    173.57 o 
  -5   3  16     4074.45     4103.57    252.28 o 
  -4   3  16     2670.80     2568.09    157.52 o 
  -3   3  16     2104.11     2286.30    181.00 o 
  -2   3  16     1541.74     1394.64    153.81 o 
  -1   3  16     1070.09      905.07    141.79 o 
   0   3  16      503.21      470.09    171.32 o 
   1   3  16     1447.58     1515.55    150.28 o 
   2   3  16     1693.04     1589.49    149.27 o 
   3   3  16     1982.09     2146.74    173.57 o 
   4   3  16     2306.55     2399.01    150.15 o 
   5   3  16     3780.65     3805.97    218.42 o 
   6   3  16     1975.53     2109.91    150.96 o 
   7   3  16     1236.62     1301.41    130.96 o 
   8   3  16      401.23      327.61    116.69 o 
   9   3  16      375.44      257.38    121.98 o 
  10   3  16      509.44      556.10    124.99 o 
  -9   4  16     2756.66     2347.10    210.74 o 
  -8   4  16     1477.64     1539.83    170.90 o 
  -7   4  16     2145.35     2298.64    266.81 o 
  -6   4  16     1258.61     1391.62    154.90 o 
  -5   4  16      309.08      265.88    100.51 o 
  -4   4  16      570.62      484.63    102.62 o 
  -3   4  16      922.43      815.45    138.76 o 
  -2   4  16     1809.36     1883.40    175.57 o 
  -1   4  16      993.54      969.72    138.79 o 
   0   4  16     1704.34     1796.39    237.43 o 
   1   4  16     1207.43     1208.00    141.25 o 
   2   4  16     2231.22     2220.82    171.52 o 
   3   4  16     1130.40     1126.73    140.16 o 
   4   4  16      723.79      552.20     98.11 o 
   5   4  16      412.35      425.13    102.83 o 
   6   4  16     1000.83     1108.11    126.06 o 
   7   4  16     2389.54     2577.57    164.29 o 
   8   4  16     1169.70     1202.76    132.81 o 
   9   4  16     2624.74     2909.42    181.11 o 
  -9   5  16     1160.07     1216.62    406.47 o 
  -8   5  16     1393.67     1475.90    140.25 o 
  -7   5  16      746.99      741.20    141.08 o 
  -6   5  16     4787.70     4444.59    293.67 o 
  -5   5  16      276.27      322.30    132.20 o 
  -4   5  16     4504.01     4758.86    293.23 o 
  -3   5  16      340.87      220.83    131.03 o 
  -2   5  16     2519.27     2586.86    202.41 o 
  -1   5  16     2539.17     2489.41    294.80 o 
   0   5  16      172.24      115.65    117.82 o 
   1   5  16     2947.96     2744.11    222.14 o 
   2   5  16     2868.68     3035.32    206.08 o 
   3   5  16      499.17      556.58    130.68 o 
   4   5  16     5220.65     5185.30    239.82 o 
   5   5  16      259.05      263.18    103.63 o 
   6   5  16     5305.58     5119.33    243.54 o 
   7   5  16      373.20      247.97    109.29 o 
   8   5  16     1342.97     1387.00    141.31 o 
   9   5  16      801.37      937.96    137.07 o 
  -8   6  16      422.03      345.79    143.09 o 
  -7   6  16     2442.25     2336.65    251.22 o 
  -6   6  16     1796.74     1814.98    182.05 o 
  -5   6  16       13.87     -186.41    124.27 o 
  -4   6  16     1392.66     1021.97    232.07 o 
  -3   6  16     2207.88     2234.96    187.79 o 
  -2   6  16      417.25      512.58    134.73 o 
  -1   6  16     3613.46     3754.77    346.81 o 
   0   6  16      192.25      171.05    116.50 o 
   1   6  16     3461.88     3688.77    237.42 o 
   2   6  16      616.02      428.75    128.54 o 
   3   6  16     2108.20     2126.52    141.62 o 
   4   6  16     1309.94     1459.74    124.64 o 
   5   6  16       53.87      126.90    101.19 o 
   6   6  16     1561.03     1663.68    145.25 o 
   7   6  16     2649.84     2659.60    255.87 o 
   8   6  16      461.56      558.98    128.64 o 
  -8   7  16      716.71      797.96    166.44 o 
  -7   7  16      723.20      624.48    155.66 o 
  -6   7  16     3058.02     3349.42    366.86 o 
  -5   7  16      291.27      334.90    206.46 o 
  -4   7  16     5088.09     5117.79    469.49 o 
  -3   7  16      184.11     -169.53    169.93 o 
  -2   7  16     3039.22     2810.02    324.97 o 
  -1   7  16     2826.91     3323.59    326.56 o 
   0   7  16      195.19      141.87    119.66 o 
   1   7  16     2912.48     2607.24    201.24 o 
   2   7  16     3297.93     3128.49    216.53 o 
   3   7  16      263.56      346.71    105.10 o 
   4   7  16     5246.68     5709.27    265.41 o 
   5   7  16      196.44      115.59     99.10 o 
   6   7  16     2967.82     3204.59    193.70 o 
   7   7  16      373.06      263.66    123.20 o 
   8   7  16      720.64      942.83    141.18 o 
  -7   8  16     1981.05     2171.23    207.33 o 
  -6   8  16     1010.01      746.97    160.98 o 
  -5   8  16       51.26      262.24    215.99 o 
  -4   8  16     1360.83     1311.61    258.07 o 
  -3   8  16     1984.68     2114.81    275.34 o 
  -2   8  16      398.06      306.31    195.34 o 
  -1   8  16     5670.78     5870.57    492.92 o 
   0   8  16       19.11      -16.48    186.21 o 
   1   8  16     6046.88     6134.70    340.58 o 
   2   8  16      664.67      640.70    139.96 o 
   3   8  16     2033.85     2182.01    245.35 o 
   4   8  16     1699.13     1479.88    137.09 o 
   5   8  16       54.75       14.56    109.80 o 
   6   8  16      865.17     1064.97    132.96 o 
   7   8  16     1816.82     1997.04    162.35 o 
  -6   9  16     1068.03     1056.12    257.68 o 
  -5   9  16      596.66      452.62    213.41 o 
  -4   9  16     2358.30     2027.07    311.28 o 
  -3   9  16      422.91      511.18    230.68 o 
  -2   9  16     1670.98     1653.65    257.08 o 
  -1   9  16      843.22      862.09    204.67 o 
   0   9  16      132.52     -104.82    200.30 o 
   1   9  16      912.19      305.32    224.13 o 
   2   9  16     1361.94     1257.07    175.25 o 
   3   9  16      478.14      361.50    109.37 o 
   4   9  16     2503.07     2647.54    171.35 o 
   5   9  16      593.89      461.95    121.61 o 
   6   9  16      870.78      956.74    135.73 o 
  -4  10  16      571.23      532.03    228.10 o 
  -3  10  16     1031.16     1132.35    247.95 o 
  -2  10  16      590.21      459.95    146.77 o 
  -1  10  16     1421.01     1695.50    183.74 o 
   0  10  16     1260.65     1228.03    287.85 o 
   1  10  16     1443.77     1766.02    309.49 o 
   2  10  16      574.70      636.25    244.57 o 
   3  10  16     1118.37     1272.81    136.52 o 
   4  10  16      770.24      769.83    129.91 o 
   0  11  16      542.53      194.75    234.65 o 
   1   0  17     2946.50     2793.94    222.74 o 
   2   0  17     3420.21     3298.04    244.57 o 
   3   0  17      905.61      957.45    204.08 o 
   4   0  17     6893.94     6853.78    707.12 o 
   5   0  17       64.39      -31.10    117.74 o 
   6   0  17     5088.40     5142.07    304.79 o 
   7   0  17     1239.83     1265.94    138.64 o 
   8   0  17      542.89      564.56    119.95 o 
   9   0  17     1566.44     1609.75    153.53 o 
  -9   1  17     1361.14     1492.00    181.22 o 
  -8   1  17      467.66      511.26    123.06 o 
  -7   1  17     1770.80     1543.64    181.77 o 
  -6   1  17     1745.88     1653.34    177.80 o 
  -5   1  17      510.22      444.36    133.69 o 
  -4   1  17     2806.00     3065.06    292.81 o 
  -3   1  17     1662.40     1590.10    160.65 o 
  -2   1  17     2319.17     2461.01    249.93 o 
  -1   1  17     2128.73     2229.76    188.57 o 
   0   1  17      123.74      154.26    125.86 o 
   1   1  17     2058.13     1858.97    181.04 o 
   2   1  17     2711.85     2529.71    278.52 o 
   3   1  17     1672.09     1565.14    162.25 o 
   4   1  17     3050.13     3226.41    224.40 o 
   5   1  17      464.39      347.11    135.76 o 
   6   1  17     1801.73     1935.83    195.04 o 
   7   1  17     1918.78     1753.92    146.98 o 
   8   1  17      310.04      482.17    124.31 o 
   9   1  17     1355.80     1369.98    149.71 o 
  -8   2  17      559.42      517.70    149.18 o 
  -7   2  17     1318.16     1265.84    171.96 o 
  -6   2  17     3237.13     3212.23    225.85 o 
  -5   2  17      620.51      582.15    142.16 o 
  -4   2  17     4127.83     4262.50    211.88 o 
  -3   2  17     1158.30     1183.71    157.87 o 
  -2   2  17     2237.75     2170.36    233.36 o 
  -1   2  17     1055.39      997.81    172.21 o 
   0   2  17       26.02       51.10    115.78 o 
   1   2  17     1180.82     1493.85    225.52 o 
   2   2  17     1574.67     1493.25    244.38 o 
   3   2  17     1234.03     1217.79    159.81 o 
   4   2  17     3374.38     3431.77    245.66 o 
   5   2  17      569.03      723.61    145.49 o 
   6   2  17     2862.71     3004.34    181.78 o 
   7   2  17     1432.96     1447.19    142.93 o 
   8   2  17      729.94      674.31    127.54 o 
  -8   3  17      983.91      931.25    233.06 o 
  -7   3  17     1344.95     1087.08    235.84 o 
  -6   3  17     1024.91      860.19    154.29 o 
  -5   3  17     1341.57     1254.32    132.03 o 
  -4   3  17     1284.35     1241.27    169.27 o 
  -3   3  17     2314.96     2116.62    190.36 o 
  -2   3  17     1082.70      923.07    153.95 o 
  -1   3  17     1774.36     1664.83    165.63 o 
   0   3  17      886.91      885.09    152.82 o 
   1   3  17     1668.83     1770.38    260.65 o 
   2   3  17     1525.00     1414.68    151.85 o 
   3   3  17     2454.51     2320.05    243.98 o 
   4   3  17     1707.88     1678.22    164.12 o 
   5   3  17     1358.30     1385.22    156.93 o 
   6   3  17     1336.17     1280.89    173.65 o 
   7   3  17     1450.03     1423.31    176.46 o 
   8   3  17      911.29     1130.42    169.77 o 
  -8   4  17      936.74      637.64    218.77 o 
  -7   4  17     2057.53     2122.61    194.06 o 
  -6   4  17      574.88      687.98    162.59 o 
  -5   4  17     2558.27     2566.80    169.58 o 
  -4   4  17      945.93      985.28    158.37 o 
  -3   4  17     1432.04     1338.81    162.26 o 
  -2   4  17      528.76      601.62    160.20 o 
  -1   4  17      406.02      307.56    151.77 o 
   0   4  17      290.84      236.43    176.09 o 
   1   4  17      369.68      403.98    190.38 o 
   2   4  17      350.44      439.06    126.06 o 
   3   4  17     1591.38     1294.85    155.64 o 
   4   4  17      925.41      860.55    235.14 o 
   5   4  17     2757.40     2995.72    222.65 o 
   6   4  17      485.26      618.39    123.01 o 
   7   4  17     1898.04     1787.25    156.77 o 
   8   4  17      689.12      753.71    136.73 o 
  -7   5  17     1953.88     1840.64    189.27 o 
  -6   5  17      550.62      443.59    150.30 o 
  -5   5  17     2458.79     2252.98    272.96 o 
  -4   5  17      162.31      132.37    134.10 o 
  -3   5  17     2029.30     2029.18    266.01 o 
  -2   5  17     1217.57     1169.92    164.27 o 
  -1   5  17      591.71      461.48    269.98 o 
   0   5  17     2078.61     2077.09    267.40 o 
   1   5  17      539.62      606.98    135.25 o 
   2   5  17     1434.97     1587.63    168.64 o 
   3   5  17     2046.57     2158.86    299.86 o 
   4   5  17      129.90       57.66    131.62 o 
   5   5  17     2173.55     2083.22    201.12 o 
   6   5  17      793.84      810.61    126.51 o 
   7   5  17     1945.34     1978.68    157.90 o 
  -7   6  17     1988.59     1954.53    199.90 o 
  -6   6  17     1226.34      852.24    221.74 o 
  -5   6  17     3805.89     3913.18    377.18 o 
  -4   6  17       57.31      -15.09    204.27 o 
  -3   6  17     2947.54     2768.93    307.90 o 
  -2   6  17     1062.41     1232.11    170.73 o 
  -1   6  17      638.23      892.93    218.57 o 
   0   6  17     2567.49     2593.04    301.35 o 
   1   6  17      656.19      603.38    142.19 o 
   2   6  17     1241.07     1394.93    159.23 o 
   3   6  17     2982.78     2888.90    452.62 o 
   4   6  17       66.21        6.22    261.75 o 
   5   6  17     3757.68     3780.66    203.92 o 
   6   6  17      908.75      888.77    126.56 o 
   7   6  17     1939.31     1991.58    165.37 o 
  -6   7  17      511.67      593.57    231.07 o 
  -5   7  17     1494.08     1659.01    275.54 o 
  -4   7  17      247.04       99.66    196.73 o 
  -3   7  17     1323.54     1233.79    263.04 o 
  -2   7  17     2858.46     2869.18    335.69 o 
  -1   7  17      291.87      325.57    224.13 o 
   0   7  17     5204.81     4970.92    300.48 o 
   1   7  17      325.77      331.52    130.53 o 
   2   7  17     2929.17     2990.81    225.89 o 
   3   7  17     1509.89     1781.93    180.59 o 
   4   7  17      195.57      246.33    114.87 o 
   5   7  17     1436.27     1544.88    146.07 o 
   6   7  17      766.18      617.58    120.75 o 
  -5   8  17     2317.67     2276.21    298.57 o 
  -4   8  17      243.74       -9.53    202.69 o 
  -3   8  17     2254.54     1850.39    280.51 o 
  -2   8  17     1496.47     1297.51    256.09 o 
  -1   8  17      540.17      612.43    241.99 o 
   0   8  17     2569.44     2479.09    204.45 o 
   1   8  17      368.89      273.17    177.38 o 
   2   8  17     1630.26     1640.78    178.39 o 
   3   8  17     2227.04     2101.88    203.18 o 
   4   8  17      219.01      259.36    114.45 o 
   5   8  17     2246.75     2418.08    172.74 o 
  -3   9  17      588.59      334.70    249.14 o 
  -2   9  17     2062.86     2480.08    329.14 o 
  -1   9  17       76.03       27.99    212.61 o 
   0   9  17     3008.98     3323.19    381.75 o 
   1   9  17      220.43      215.48    138.31 o 
   2   9  17     2138.31     2301.02    207.59 o 
   3   9  17      982.71      783.60    162.34 o 
   0   0  18     3053.69     2756.42    300.16 o 
   1   0  18      994.61      953.09    157.53 o 
   2   0  18     2000.78     2100.90    190.01 o 
   3   0  18     4865.11     5337.21    651.93 o 
   4   0  18      182.07      207.45    219.16 o 
   5   0  18     4165.52     4112.80    292.22 o 
   6   0  18      390.86      218.20    148.68 o 
   7   0  18     1463.68     1521.94    191.77 o 
  -7   1  18      840.52      867.98    171.17 o 
  -6   1  18      344.90      206.56    135.38 o 
  -5   1  18     2385.20     2588.95    204.01 o 
  -4   1  18      117.79     -125.52    128.83 o 
  -3   1  18     2080.69     2137.72    192.00 o 
  -2   1  18     1585.89     1632.51    189.43 o 
  -1   1  18      224.84      368.58    141.36 o 
   0   1  18     3684.61     3262.29    231.77 o 
   1   1  18      136.66       31.63    142.34 o 
   2   1  18     1868.54     2012.30    182.97 o 
   3   1  18     1760.70     1513.70    256.29 o 
   4   1  18      126.70      150.91    138.21 o 
   5   1  18     2066.26     1947.13    198.55 o 
   6   1  18      460.07      319.43    156.31 o 
   7   1  18      834.35      790.06    164.53 o 
  -7   2  18     1150.08     1202.62    241.20 o 
  -6   2  18      824.59      754.41    160.71 o 
  -5   2  18     2580.03     2356.17    216.11 o 
  -4   2  18      972.53     1063.83    167.03 o 
  -3   2  18     2588.97     2399.97    206.97 o 
  -2   2  18     1805.18     1931.58    178.61 o 
  -1   2  18      640.89      745.20    153.20 o 
   0   2  18     1442.23     1179.32    167.15 o 
   1   2  18      921.43      951.37    157.09 o 
   2   2  18     1617.77     1311.81    267.21 o 
   3   2  18     2980.92     3094.10    312.07 o 
   4   2  18      992.71     1054.84    230.98 o 
   5   2  18     3037.21     2800.47    316.04 o 
   6   2  18      799.62      688.41    168.09 o 
   7   2  18     1152.12      984.19    181.58 o 
  -6   3  18      982.35     1033.71    159.81 o 
  -5   3  18     1147.31     1113.33    172.30 o 
  -4   3  18      205.14      202.09    150.26 o 
  -3   3  18      789.98      901.23    281.99 o 
  -2   3  18      894.65      897.76    163.94 o 
  -1   3  18      315.13      404.93    134.83 o 
   0   3  18     1714.33     2116.03    196.27 o 
   1   3  18      172.80       -5.96    192.76 o 
   2   3  18     1009.95     1026.14    223.13 o 
   3   3  18      539.47      546.40    146.10 o 
   4   3  18      399.03      347.96    139.57 o 
   5   3  18      924.75      953.84    172.11 o 
   6   3  18     1109.44      960.72    169.31 o 
  -6   4  18     2333.30     2513.24    298.77 o 
  -5   4  18      424.91      432.97    220.55 o 
  -4   4  18     2424.27     2257.38    211.36 o 
  -3   4  18     1171.83     1288.21    171.22 o 
  -2   4  18     1889.66     2135.03    211.52 o 
  -1   4  18      733.86      680.90    149.06 o 
   0   4  18      305.62      340.24    144.87 o 
   1   4  18      889.12     1200.64    251.72 o 
   2   4  18     1803.15     1454.74    265.02 o 
   3   4  18     1131.17     1244.92    169.24 o 
   4   4  18     2267.43     2315.13    206.66 o 
   5   4  18      511.60      455.97    151.47 o 
   6   4  18     2374.36     2492.16    220.18 o 
  -5   5  18      416.93      474.46    226.11 o 
  -4   5  18      920.20      649.55    231.87 o 
  -3   5  18      620.24      441.48    162.13 o 
  -2   5  18      952.26     1013.58    160.26 o 
  -1   5  18     1670.39     1555.26    183.63 o 
   0   5  18      709.56      604.29    236.04 o 
   1   5  18     1703.57     1329.28    247.35 o 
   2   5  18      937.86     1001.91    154.94 o 
   3   5  18      743.40      697.61    147.54 o 
   4   5  18      965.97      764.12    163.96 o 
   5   5  18      440.18      578.05    230.08 o 
  -4   6  18     2616.11     2962.88    336.88 o 
  -3   6  18      666.58      563.99    236.83 o 
  -2   6  18     1718.87     1361.25    208.25 o 
  -1   6  18     1546.67     1560.20    193.62 o 
   0   6  18       15.39      -38.31    219.16 o 
   1   6  18     1503.47     1613.75    283.48 o 
   2   6  18     1741.63     1799.07    192.31 o 
   3   6  18      518.43      397.87    147.94 o 
   4   6  18     2475.92     2562.81    229.33 o 
  -2   7  18     1364.40     1447.59    255.10 o 
  -1   7  18     3548.88     4022.57    394.85 o 
   0   7  18      435.40      670.00    234.65 o 
   1   7  18     3533.71     3304.53    370.04 o 
   2   7  18     1116.92      835.16    159.75 o 
   1   0  19     3397.63     3517.71    260.56 o 
   2   0  19       61.82      -17.64    143.16 o 
   3   0  19      599.91      407.57    154.46 o 
   4   0  19      616.28      298.57    216.98 o 
  -4   1  19     2526.69     2378.50    220.35 o 
  -3   1  19      691.91      656.71    160.93 o 
  -2   1  19     2273.61     2332.56    211.52 o 
  -1   1  19     1528.03     1543.60    185.43 o 
   0   1  19      319.88      230.14    150.77 o 
   1   1  19     1497.66     1442.65    187.68 o 
   2   1  19     2210.12     2149.78    361.80 o 
   3   1  19      716.87      580.13    152.50 o 
   4   1  19     2735.01     2875.73    317.83 o 
  -4   2  19      744.03      679.71    156.52 o 
  -3   2  19      378.01      295.12    152.18 o 
  -2   2  19      209.92      106.61    157.02 o 
  -1   2  19     2274.60     2160.73    276.93 o 
   0   2  19      105.21       73.69    156.97 o 
   1   2  19     2192.99     2288.94    242.19 o 
   2   2  19       76.03      -35.41    144.68 o 
   3   2  19      346.66      240.80    239.81 o 
   4   2  19      512.38      653.72    260.46 o 
  -3   3  19     1232.00     1031.72    183.16 o 
  -2   3  19     1542.10     1706.46    192.85 o 
  -1   3  19      490.49      297.51    196.53 o 
   0   3  19      623.03      634.50    173.67 o 
   1   3  19      496.43      446.58    155.44 o 
   2   3  19     1485.44     1467.05    287.85 o 
   3   3  19     1089.83      806.18    241.79 o 
  -2   4  19      370.92      426.17    165.15 o 
  -1   4  19      664.01      684.16    168.64 o 
   0   4  19     1006.22      998.12    173.72 o 
   1   4  19      524.52      789.51    236.83 o 
   2   4  19      483.01      313.66    219.96 o 
                                                 
